# Supplementary material for: Immune-Associated Proteins Are Enriched in Lung Tissue-Derived Extracellular Vesicles during Allergen-Induced Eosinophilic Airway Inflammation
Source: Int J Mol Sci. 2021 Apr 29;22(9):4718. doi: 10.3390/ijms22094718 (PMC8125637; doi:10.3390/ijms22094718)
Supplement: Supplementary file 1 [file ijms-22-04718-s001.zip › Supplementary Table 1.xlsx]

## Sheet: All quantified proteins
Accession number	Protein name	Gene name	Mean OVA/OVA	Mean OVA/PBS	Fold Change	p value
Q6ZPJ3	(E3-independent) E2 ubiquitin-conjugating enzyme UBE2O	Ube2o	2.14437	0.994727	2.15573	3.09262e-06
Q8VDP3	[F-actin]-methionine sulfoxide oxidase MICAL1	Mical1	1.01178	0.960552	1.05333	0.58028
Q8BML1	[F-actin]-methionine sulfoxide oxidase MICAL2	Mical2	0.878234	0.986335	-1.12309	0.73446
Q922H2	[Pyruvate dehydrogenase (acetyl-transferring)] kinase isozyme 3, mitochondrial	Pdk3	0.537347	1.02009	-1.89838	0.000292438
Q9D6Y9	1,4-alpha-glucan-branching enzyme	Gbe1	1.69243	1.09784	1.5416	0.20662
Q64433	10 kDa heat shock protein, mitochondrial	Hspe1	0.220984	0.945772	-4.27982	0.001734
O08810	116 kDa U5 small nuclear ribonucleoprotein component	Eftud2	2.94108	0.970708	3.02982	6.98836e-06
Q9CQV8	14-3-3 protein beta/alpha	Ywhab	0.822649	0.982141	-1.19388	0.287478
P62259	14-3-3 protein epsilon	Ywhae	0.794165	0.9725	-1.22456	0.236375
P68510	14-3-3 protein eta	Ywhah	0.778194	0.979162	-1.25825	0.190989
P61982	14-3-3 protein gamma	Ywhag	0.794336	0.951754	-1.19818	0.297607
O70456	14-3-3 protein sigma	Sfn	1.03978	0.992687	1.04744	0.915148
P68254	14-3-3 protein theta	Ywhaq	0.801902	0.991183	-1.23604	0.140325
P63101	14-3-3 protein zeta/delta	Ywhaz	0.757636	0.973764	-1.28527	0.183484
Q8VCC1	15-hydroxyprostaglandin dehydrogenase [NAD(+)]	Hpgd	0.70464	0.972309	-1.37987	0.0942733
P58871	182 kDa tankyrase-1-binding protein	Tnks1bp1	0.578019	1.03506	-1.7907	0.000155702
O35083	1-acyl-sn-glycerol-3-phosphate acyltransferase alpha	Agpat1	0.956459	1.03645	-1.08363	0.610814
Q8K3K7	1-acyl-sn-glycerol-3-phosphate acyltransferase beta	Agpat2	0.60451	1.05968	-1.75296	0.00393507
Q8K4X7	1-acyl-sn-glycerol-3-phosphate acyltransferase delta	Agpat4	1.11863	0.99846	1.12036	0.0604604
Q9D1E8	1-acyl-sn-glycerol-3-phosphate acyltransferase epsilon	Agpat5	1.08063	1.0376	1.04147	0.856503
Q9D517	1-acyl-sn-glycerol-3-phosphate acyltransferase gamma	Agpat3	0.864033	1.03827	-1.20165	0.0630754
Q9Z1B3	1-phosphatidylinositol 4,5-bisphosphate phosphodiesterase beta-1	Plcb1	1.11228	1.03886	1.07068	0.458799
P51432	1-phosphatidylinositol 4,5-bisphosphate phosphodiesterase beta-3	Plcb3	0.586879	1.03973	-1.77162	0.000227085
Q8R3B1	1-phosphatidylinositol 4,5-bisphosphate phosphodiesterase delta-1	Plcd1	0.504193	1.00668	-1.99661	5.58224e-05
Q8K2J0	1-phosphatidylinositol 4,5-bisphosphate phosphodiesterase delta-3	Plcd3	0.813586	1.04284	-1.28178	0.0476563
Q4KWH5	1-phosphatidylinositol 4,5-bisphosphate phosphodiesterase eta-1	Plch1	0.987216	1.00877	-1.02184	0.819455
Q62077	1-phosphatidylinositol 4,5-bisphosphate phosphodiesterase gamma-1	Plcg1	0.967466	1.02644	-1.06096	0.47606
Q8CIH5	1-phosphatidylinositol 4,5-bisphosphate phosphodiesterase gamma-2	Plcg2	2.18413	1.00869	2.16532	1.91729e-06
P16330	2',3'-cyclic-nucleotide 3'-phosphodiesterase	Cnp	0.929019	1.02713	-1.1056	0.371959
Q9CQ62	2,4-dienoyl-CoA reductase, mitochondrial	Decr1	0.254063	0.970373	-3.81941	1.88719e-06
Q9JKJ9	24-hydroxycholesterol 7-alpha-hydroxylase	Cyp39a1	0.417876	1.00654	-2.40869	6.73627e-05
Q60991	25-hydroxycholesterol 7-alpha-hydroxylase	Cyp7b1	4.98125	1.04126	4.78385	3.97814e-05
P11928	2'-5'-oligoadenylate synthase 1A	Oas1a	2.42405	1.08797	2.22805	0.000316446
Q8VI94	2'-5'-oligoadenylate synthase-like protein 1	Oasl1	8.17784	1.06681	7.66567	9.70382e-06
Q9Z2F2	2'-5'-oligoadenylate synthase-like protein 2	Oasl2	4.03529	1.00024	4.03432	4.54685e-06
P62334	26S protease regulatory subunit 10B	Psmc6	2.59935	0.917417	2.83333	0.000981287
P62192	26S protease regulatory subunit 4	Psmc1	1.34801	1.02199	1.319	0.129633
O88685	26S protease regulatory subunit 6A	Psmc3	1.64882	0.952259	1.73148	0.0286259
P54775	26S protease regulatory subunit 6B	Psmc4	1.89642	0.986281	1.92279	0.000561232
P46471	26S protease regulatory subunit 7	Psmc2	1.80952	0.972969	1.85979	0.0103133
P62196	26S protease regulatory subunit 8	Psmc5	1.56311	1.0181	1.53531	0.0431325
Q3TXS7	26S proteasome non-ATPase regulatory subunit 1	Psmd1	2.14201	1.0345	2.07058	0.000378086
Q8BG32	26S proteasome non-ATPase regulatory subunit 11	Psmd11	1.94762	0.985231	1.97681	0.000609256
Q9D8W5	26S proteasome non-ATPase regulatory subunit 12	Psmd12	2.37098	0.982504	2.4132	0.000261093
Q9WVJ2	26S proteasome non-ATPase regulatory subunit 13	Psmd13	2.29253	0.965555	2.37431	0.000747082
O35593	26S proteasome non-ATPase regulatory subunit 14	Psmd14	1.72515	0.976972	1.76581	0.0171439
Q8VDM4	26S proteasome non-ATPase regulatory subunit 2	Psmd2	1.91473	1.00004	1.91466	0.00232899
P14685	26S proteasome non-ATPase regulatory subunit 3	Psmd3	2.03838	1.03743	1.96484	0.00100819
O35226	26S proteasome non-ATPase regulatory subunit 4	Psmd4	2.57408	1.0016	2.56996	0.000613416
Q8BJY1	26S proteasome non-ATPase regulatory subunit 5	Psmd5	2.06663	1.01484	2.0364	0.0324279
Q99JI4	26S proteasome non-ATPase regulatory subunit 6	Psmd6	2.03752	1.02353	1.99067	7.65729e-05
P26516	26S proteasome non-ATPase regulatory subunit 7	Psmd7	2.24391	0.993902	2.25768	0.00161285
Q9CX56	26S proteasome non-ATPase regulatory subunit 8	Psmd8	1.95084	0.974416	2.00206	0.00250546
Q3UHX2	28 kDa heat- and acid-stable phosphoprotein	Pdap1	1.50473	1.13119	1.33022	0.866522
Q99N84	28S ribosomal protein S18b, mitochondrial	Mrps18b	1.02866	1.02802	1.00063	0.824498
P58059	28S ribosomal protein S21, mitochondrial	Mrps21	0.586334	1.0197	-1.73911	0.00448496
Q8VE22	28S ribosomal protein S23, mitochondrial	Mrps23	0.867557	1.01816	-1.17359	0.092502
Q80ZS3	28S ribosomal protein S26, mitochondrial	Mrps26	0.719498	1.03728	-1.44167	6.80635e-05
Q9CY16	28S ribosomal protein S28, mitochondrial	Mrps28	0.800118	0.95351	-1.19171	0.343381
Q9ER88	28S ribosomal protein S29, mitochondrial	Dap3	0.841895	1.0007	-1.18863	0.151282
Q9D0G0	28S ribosomal protein S30, mitochondrial	Mrps30	0.611243	1.02027	-1.66917	0.0297193
Q61733	28S ribosomal protein S31, mitochondrial	Mrps31	1.0041	1.07052	-1.06614	0.661542
Q9D2R8	28S ribosomal protein S33, mitochondrial	Mrps33	0.493364	1.0624	-2.15338	0.00101237
Q9JIK9	28S ribosomal protein S34, mitochondrial	Mrps34	1.24245	1.04494	1.18902	0.417883
Q8BJZ4	28S ribosomal protein S35, mitochondrial	Mrps35	0.878706	1.00903	-1.14832	0.171462
P58064	28S ribosomal protein S6, mitochondrial	Mrps6	0.577716	0.940788	-1.62846	0.0833663
Q80X85	28S ribosomal protein S7, mitochondrial	Mrps7	0.644713	1.01928	-1.58098	0.00344986
Q9D7N3	28S ribosomal protein S9, mitochondrial	Mrps9	1.20477	1.02897	1.17086	0.435091
O88986	2-amino-3-ketobutyrate coenzyme A ligase, mitochondrial	Gcat	0.479567	1.05985	-2.21002	0.000631436
Q9QXE0	2-hydroxyacyl-CoA lyase 1	Hacl1	1.19494	1.04487	1.14363	0.175527
Q9D136	2-oxoglutarate and iron-dependent oxygenase domain-containing protein 3	Ogfod3	1.03078	1.01221	1.01835	0.857381
Q60597	2-oxoglutarate dehydrogenase, mitochondrial	Ogdh	0.35659	1.00805	-2.82691	5.5852e-05
Q9CQF0	39S ribosomal protein L11, mitochondrial	Mrpl11	0.440482	0.99055	-2.24879	0.000968674
Q9D1P0	39S ribosomal protein L13, mitochondrial	Mrpl13	0.631609	0.973633	-1.54151	0.131603
Q9CPR5	39S ribosomal protein L15, mitochondrial	Mrpl15	1.47161	1.06743	1.37865	0.683692
Q9D338	39S ribosomal protein L19, mitochondrial	Mrpl19	0.70825	1.01758	-1.43675	0.0284279
Q9D773	39S ribosomal protein L2, mitochondrial	Mrpl2	0.48838	1.0772	-2.20566	0.000419875
Q9D1N9	39S ribosomal protein L21, mitochondrial	Mrpl21	0.966289	1.02403	-1.05976	0.401167
Q9CQ06	39S ribosomal protein L24, mitochondrial	Mrpl24	0.736585	1.03519	-1.40539	0.118935
Q99N92	39S ribosomal protein L27, mitochondrial	Mrpl27	0.960478	1.0509	-1.09414	0.414149
Q9D1B9	39S ribosomal protein L28, mitochondrial	Mrpl28	1.0351	1.07202	-1.03567	0.775105
Q99N95	39S ribosomal protein L3, mitochondrial	Mrpl3	0.470478	1.0827	-2.30127	0.0032311
Q9D7N6	39S ribosomal protein L30, mitochondrial	Mrpl30	1.24215	1.04305	1.19088	0.577391
Q921S7	39S ribosomal protein L37, mitochondrial	Mrpl37	0.735931	1.02442	-1.392	0.0179882
Q8K2M0	39S ribosomal protein L38, mitochondrial	Mrpl38	0.651477	1.02369	-1.57133	0.00191149
Q9DCU6	39S ribosomal protein L4, mitochondrial	Mrpl4	1.04874	1.04805	1.00066	0.739182
Q9Z2Q5	39S ribosomal protein L40, mitochondrial	Mrpl40	0.388679	1.05805	-2.72218	0.00750927
Q9CQN7	39S ribosomal protein L41, mitochondrial	Mrpl41	0.719311	1.03272	-1.43571	0.0248107
Q8K2Y7	39S ribosomal protein L47, mitochondrial	Mrpl47	1.46903	1.06099	1.38459	0.663076
Q9CQ40	39S ribosomal protein L49, mitochondrial	Mrpl49	0.880355	0.990699	-1.12534	0.558797
P70245	3-beta-hydroxysteroid-Delta(8),Delta(7)-isomerase	Ebp	0.920991	0.980385	-1.06449	0.558559
Q01237	3-hydroxy-3-methylglutaryl-coenzyme A reductase	Hmgcr	1.02493	1.08622	-1.0598	0.696702
O08756	3-hydroxyacyl-CoA dehydrogenase type-2	Hsd17b10	0.449763	1.02276	-2.274	5.97493e-05
Q99L13	3-hydroxyisobutyrate dehydrogenase, mitochondrial	Hibadh	0.249375	0.970689	-3.89248	0.000104381
Q921H8	3-ketoacyl-CoA thiolase A, peroxisomal	Acaa1a	0.85346	1.02649	-1.20274	0.271996
Q8BWT1	3-ketoacyl-CoA thiolase, mitochondrial	Acaa2	0.239735	0.980384	-4.08946	6.58362e-06
Q6GV12	3-ketodihydrosphingosine reductase	Kdsr	0.734763	1.00175	-1.36337	0.0376133
O88736	3-keto-steroid reductase	Hsd17b7	3.54381	1.01383	3.49545	1.79529e-05
Q99J99	3-mercaptopyruvate sulfurtransferase	Mpst	1.27423	1.09443	1.16428	0.732987
P63325	40S ribosomal protein S10	Rps10	1.23684	0.964463	1.28241	0.251134
P62281	40S ribosomal protein S11	Rps11	2.43757	1.04044	2.34282	0.0208002
P63323	40S ribosomal protein S12	Rps12	1.09432	0.941405	1.16244	0.388316
P62301	40S ribosomal protein S13	Rps13	2.64662	0.983252	2.6917	0.00563684
P62264	40S ribosomal protein S14	Rps14	1.7705	1.00631	1.75941	0.00357277
P62843	40S ribosomal protein S15	Rps15	3.0319	1.01745	2.97991	0.00860993
P62245	40S ribosomal protein S15a	Rps15a	1.95813	0.979237	1.99965	0.00165369
P14131	40S ribosomal protein S16	Rps16	2.43747	0.96477	2.52648	0.00157007
P63276	40S ribosomal protein S17	Rps17	6.06671	0.981443	6.18142	0.000169671
P62270	40S ribosomal protein S18	Rps18	3.9376	1.01985	3.86096	4.84884e-05
Q9CZX8	40S ribosomal protein S19	Rps19	1.39328	0.942727	1.47792	0.0295532
P25444	40S ribosomal protein S2	Rps2	2.5578	0.978018	2.61529	0.0336946
P60867	40S ribosomal protein S20	Rps20	2.38447	0.921096	2.58874	0.000743813
Q9CQR2	40S ribosomal protein S21	Rps21	1.60606	0.938916	1.71055	0.00505056
P62267	40S ribosomal protein S23	Rps23	2.69752	1.04693	2.57661	0.0132314
P62849	40S ribosomal protein S24	Rps24	3.4163	1.10512	3.09135	0.0193532
P62852	40S ribosomal protein S25	Rps25	3.66248	1.03116	3.5518	0.000165947
P62855	40S ribosomal protein S26	Rps26	1.80139	1.01849	1.76869	0.103583
Q6ZWU9	40S ribosomal protein S27	Rps27	1.76556	0.979578	1.80237	0.0346938
Q6ZWY3	40S ribosomal protein S27-like	Rps27l	1.61152	0.990174	1.62751	0.0511515
P62858	40S ribosomal protein S28	Rps28	1.27258	0.956823	1.33	0.117663
P62908	40S ribosomal protein S3	Rps3	2.90698	0.967245	3.00542	0.00028455
P62862	40S ribosomal protein S30	Fau	3.66425	1.11982	3.27217	0.0338983
P97351	40S ribosomal protein S3a	Rps3a	2.61611	1.00834	2.59446	1.42633e-05
P62702	40S ribosomal protein S4, X isoform	Rps4x	2.28755	0.976302	2.34307	0.00490329
P97461	40S ribosomal protein S5	Rps5	3.57414	0.977465	3.65654	1.96944e-05
P62754	40S ribosomal protein S6	Rps6	2.82638	0.978425	2.8887	0.0124924
P62082	40S ribosomal protein S7	Rps7	3.31937	0.962211	3.44973	0.00460154
P62242	40S ribosomal protein S8	Rps8	1.57968	1.04066	1.51796	0.16972
Q6ZWN5	40S ribosomal protein S9	Rps9	2.93039	0.992813	2.9516	0.0147485
P14206	40S ribosomal protein SA	Rpsa	2.50389	0.981511	2.55106	4.54406e-05
P10852	4F2 cell-surface antigen heavy chain	Slc3a2	2.09183	0.99408	2.10429	4.44293e-05
Q9JLJ2	4-trimethylaminobutyraldehyde dehydrogenase	Aldh9a1	0.512689	0.988451	-1.92797	0.00483467
P97789	5'-3' exoribonuclease 1	Xrn1	0.907403	1.02238	-1.12671	0.338072
P70290	55 kDa erythrocyte membrane protein	Mpp1	0.597063	1.0233	-1.71389	0.000415506
Q5EG47	5'-AMP-activated protein kinase catalytic subunit alpha-1	Prkaa1	1.70776	1.0043	1.70044	0.0167974
Q8BRK8	5'-AMP-activated protein kinase catalytic subunit alpha-2	Prkaa2	2.15871	1.07278	2.01226	0.0160039
O54950	5'-AMP-activated protein kinase subunit gamma-1	Prkag1	1.45092	0.966919	1.50056	0.0104211
P97478	5-demethoxyubiquinone hydroxylase, mitochondrial	Coq7	0.394107	0.988676	-2.50865	4.64079e-05
Q9CRB3	5-hydroxyisourate hydrolase	Urah	0.860543	1.05044	-1.22067	0.183292
Q61503	5'-nucleotidase	Nt5e	0.533801	0.960829	-1.79998	0.00428072
Q8K010	5-oxoprolinase	Oplah	0.810129	1.09283	-1.34896	0.0442467
P56379	6.8 kDa mitochondrial proteolipid	Mp68	0.658768	0.951166	-1.44386	0.0325057
P63038	60 kDa heat shock protein, mitochondrial	Hspd1	0.562122	0.991475	-1.76381	0.0436172
O08848	60 kDa SS-A/Ro ribonucleoprotein	Trove2	1.19844	1.07093	1.11907	0.545495
P14869	60S acidic ribosomal protein P0	Rplp0	0.946228	0.934878	1.01214	0.668651
P99027	60S acidic ribosomal protein P2	Rplp2	0.858648	0.924983	-1.07726	0.62849
Q6ZWV3	60S ribosomal protein L10	Rpl10	2.69246	0.998098	2.69759	0.00230401
P53026	60S ribosomal protein L10a	Rpl10a	0.627614	0.961961	-1.53273	0.0361592
Q9CXW4	60S ribosomal protein L11	Rpl11	2.41004	0.957178	2.51786	0.000498162
P35979	60S ribosomal protein L12	Rpl12	1.0154	0.953596	1.06481	0.53533
P47963	60S ribosomal protein L13	Rpl13	3.26438	1.04771	3.11572	0.0173901
P19253	60S ribosomal protein L13a	Rpl13a	2.36788	1.01599	2.33061	0.0394128
Q9CR57	60S ribosomal protein L14	Rpl14	1.6699	1.03403	1.61494	0.301242
Q9CZM2	60S ribosomal protein L15	Rpl15	2.18255	1.00869	2.16374	0.0403036
Q9CPR4	60S ribosomal protein L17	Rpl17	3.53475	1.03687	3.40905	0.00186125
P35980	60S ribosomal protein L18	Rpl18	1.90335	0.97223	1.95772	0.111683
P62717	60S ribosomal protein L18a	Rpl18a	1.83428	1.0352	1.77191	0.149761
P84099	60S ribosomal protein L19	Rpl19	3.13944	0.997475	3.14739	0.0267492
O09167	60S ribosomal protein L21	Rpl21	2.8205	1.03357	2.72889	0.0238162
P67984	60S ribosomal protein L22	Rpl22	1.65957	0.962862	1.72358	0.00721207
Q9D7S7	60S ribosomal protein L22-like 1	Rpl22l1	3.11823	1.04391	2.98708	1.56228e-05
P62830	60S ribosomal protein L23	Rpl23	2.77128	1.03228	2.68462	0.00510324
P62751	60S ribosomal protein L23a	Rpl23a	4.28438	1.12624	3.80414	0.00372627
Q8BP67	60S ribosomal protein L24	Rpl24	2.32252	1.02532	2.26517	0.055098
P61255	60S ribosomal protein L26	Rpl26	2.84114	1.03356	2.7489	0.00969107
P61358	60S ribosomal protein L27	Rpl27	1.83778	1.02802	1.78769	0.272767
P14115	60S ribosomal protein L27a	Rpl27a	5.57259	1.05959	5.2592	0.00192097
P41105	60S ribosomal protein L28	Rpl28	2.98546	1.04738	2.85042	0.0226292
P47915	60S ribosomal protein L29	Rpl29	2.67921	1.07935	2.48224	0.0119275
P27659	60S ribosomal protein L3	Rpl3	2.3685	1.02282	2.31564	0.011648
P62889	60S ribosomal protein L30	Rpl30	1.95158	0.983419	1.98449	0.00360367
P62900	60S ribosomal protein L31	Rpl31	1.94245	0.996574	1.94913	0.0288056
P62911	60S ribosomal protein L32	Rpl32	2.53031	1.02319	2.47296	0.0251427
Q9D1R9	60S ribosomal protein L34	Rpl34	2.61461	1.03546	2.52508	0.013545
Q6ZWV7	60S ribosomal protein L35	Rpl35	4.84489	1.02785	4.7136	0.000319414
O55142	60S ribosomal protein L35a	Rpl35a	1.40223	1.02475	1.36836	0.55622
P47964	60S ribosomal protein L36	Rpl36	2.22662	1.0133	2.19739	0.00775359
P83882	60S ribosomal protein L36a	Rpl36a	2.30865	1.07443	2.14872	0.082855
Q9D823	60S ribosomal protein L37	Rpl37	2.84329	1.11457	2.55102	0.025029
P61514	60S ribosomal protein L37a	Rpl37a	2.07297	0.98575	2.10294	0.0353692
Q9JJI8	60S ribosomal protein L38	Rpl38	3.08446	1.00412	3.07181	0.000816182
Q9D8E6	60S ribosomal protein L4	Rpl4	2.25194	1.01386	2.22115	0.0577249
P47962	60S ribosomal protein L5	Rpl5	6.21426	1.08672	5.71834	5.04282e-05
P47911	60S ribosomal protein L6	Rpl6	2.09745	1.04193	2.01303	0.0526444
P14148	60S ribosomal protein L7	Rpl7	2.1093	1.00289	2.10322	0.0723275
P12970	60S ribosomal protein L7a	Rpl7a	2.2146	1.00624	2.20086	0.00729716
Q9D8M4	60S ribosomal protein L7-like 1	Rpl7l1	2.0949	0.953027	2.19816	0.0109771
P62918	60S ribosomal protein L8	Rpl8	1.54016	0.997539	1.54396	0.231089
P51410	60S ribosomal protein L9	Rpl9	2.33043	0.98775	2.35933	0.00363357
P70265	6-phosphofructo-2-kinase/fructose-2,6-bisphosphatase 2	Pfkfb2	2.38175	1.10436	2.15668	0.0155883
Q9DCD0	6-phosphogluconate dehydrogenase, decarboxylating	Pgd	1.29571	0.99945	1.29643	0.80455
P20029	78 kDa glucose-regulated protein	Hspa5	0.747483	1.00656	-1.3466	0.17471
O88455	7-dehydrocholesterol reductase	Dhcr7	1.39073	1.02925	1.35122	0.00752132
Q8K3A9	7SK snRNA methylphosphate capping enzyme	Mepce	1.15677	1.03601	1.11657	0.312358
Q8CBW3	Abl interactor 1	Abi1	0.76613	1.03831	-1.35526	0.0332682
P62484	Abl interactor 2	Abi2	0.89941	1.08855	-1.2103	0.1878
Q8BU33	Acetolactate synthase-like protein	Ilvbl	0.877625	1.04077	-1.18589	0.168548
Q8QZT1	Acetyl-CoA acetyltransferase, mitochondrial	Acat1	0.287011	0.966164	-3.3663	1.33873e-05
Q5SWU9	Acetyl-CoA carboxylase 1	Acaca	1.73619	1.00746	1.72334	0.00329382
Q99NB1	Acetyl-coenzyme A synthetase 2-like, mitochondrial	Acss1	0.739693	1.02347	-1.38364	0.0231126
Q9QXG4	Acetyl-coenzyme A synthetase, cytoplasmic	Acss2	1.31253	1.00213	1.30974	0.154514
Q99J27	Acetyl-coenzyme A transporter 1	Slc33a1	1.06515	0.980302	1.08655	0.443546
Q9WV54	Acid ceramidase	Asah1	0.722173	1.0177	-1.40921	0.0222513
P70158	Acid sphingomyelinase-like phosphodiesterase 3a	Smpdl3a	0.339554	0.986458	-2.90516	0.000154487
P58242	Acid sphingomyelinase-like phosphodiesterase 3b	Smpdl3b	1.09733	1.01755	1.0784	0.651573
Q9EST5	Acidic leucine-rich nuclear phosphoprotein 32 family member B	Anp32b	1.17367	0.908116	1.29242	0.577121
Q91XA9	Acidic mammalian chitinase	Chia	1.64227	1.00781	1.62954	0.26795
Q99KI0	Aconitate hydratase, mitochondrial	Aco2	0.182287	0.997734	-5.47343	4.7197e-05
Q5DTU0	Actin filament-associated protein 1-like 2	Afap1l2	1.99741	0.993762	2.00994	0.0136149
P62737	Actin, aortic smooth muscle	Acta2	0.499426	0.980376	-1.96301	0.00880406
P60710	Actin, cytoplasmic 1	Actb	0.719991	0.996994	-1.38473	0.0608998
Q8K4G5	Actin-binding LIM protein 1	Ablim1	0.78451	1.08973	-1.38906	0.0335346
Q9QZB7	Actin-related protein 10	Actr10	1.11042	0.999031	1.1115	0.304702
P61161	Actin-related protein 2	Actr2	0.936669	1.00746	-1.07558	0.532667
Q9R0Q6	Actin-related protein 2/3 complex subunit 1A	Arpc1a	0.496838	1.01989	-2.05276	0.000228107
Q9WV32	Actin-related protein 2/3 complex subunit 1B	Arpc1b	0.806673	1.05666	-1.3099	0.0832938
Q9CVB6	Actin-related protein 2/3 complex subunit 2	Arpc2	0.962852	1.03422	-1.07412	0.530239
Q9JM76	Actin-related protein 2/3 complex subunit 3	Arpc3	0.840203	1.00173	-1.19225	0.165641
P59999	Actin-related protein 2/3 complex subunit 4	Arpc4	0.920079	1.02024	-1.10886	0.441134
Q9CPW4	Actin-related protein 2/3 complex subunit 5	Arpc5	0.863904	1.01282	-1.17238	0.316898
Q9D898	Actin-related protein 2/3 complex subunit 5-like protein	Arpc5l	1.08743	0.956123	1.13733	0.452682
Q99JY9	Actin-related protein 3	Actr3	0.899622	1.01595	-1.12931	0.340439
P11031	Activated RNA polymerase II transcriptional coactivator p15	Sub1	1.90638	0.985028	1.93535	0.117303
E9PZJ8	Activating signal cointegrator 1 complex subunit 3	Ascc3	1.83005	0.964344	1.89771	0.00272767
Q8BK64	Activator of 90 kDa heat shock protein ATPase homolog 1	Ahsa1	1.98325	1.07288	1.84853	0.0249421
Q5SSL4	Active breakpoint cluster region-related protein	Abr	0.998317	1.05656	-1.05834	0.575702
Q8R146	Acylamino-acid-releasing enzyme	Apeh	0.855539	1.07405	-1.25541	0.340143
Q91WG0	Acylcarnitine hydrolase	Ces2c	1.02735	1.06102	-1.03277	0.714077
Q8K370	Acyl-CoA dehydrogenase family member 10	Acad10	0.774284	1.01915	-1.31625	0.107183
Q80XL6	Acyl-CoA dehydrogenase family member 11	Acad11	1.46239	1.03808	1.40874	0.033838
Q8JZN5	Acyl-CoA dehydrogenase family member 9, mitochondrial	Acad9	0.54638	1.01671	-1.86081	5.29626e-06
Q6T707	Acyl-CoA desaturase 4	Scd4	0.645968	1.13763	-1.76112	0.0511453
Q8VCW8	Acyl-CoA synthetase family member 2, mitochondrial	Acsf2	0.386812	1.01186	-2.61589	1.71753e-05
Q91YX5	Acyl-CoA:lysophosphatidylglycerol acyltransferase 1	Lpgat1	0.934277	1.02334	-1.09533	0.434733
Q5XG73	Acyl-CoA-binding domain-containing protein 5	Acbd5	1.62132	0.976378	1.66055	0.0037053
Q9DBS4	Acyl-coenzyme A oxidase-like protein	Acoxl	0.592056	1.0546	-1.78125	0.00170311
Q80W40	Acyl-coenzyme A synthetase ACSM4, mitochondrial	Acsm4	0.507246	0.944181	-1.86139	0.00297331
Q8VHQ9	Acyl-coenzyme A thioesterase 11	Acot11	0.506058	1.04722	-2.06937	0.00270574
Q9CQR4	Acyl-coenzyme A thioesterase 13	Acot13	0.106605	0.935704	-8.77728	0.000975453
Q9QYR9	Acyl-coenzyme A thioesterase 2, mitochondrial	Acot2	0.252096	0.974752	-3.86658	8.59341e-06
P58137	Acyl-coenzyme A thioesterase 8	Acot8	1.16187	0.997438	1.16485	0.518384
Q9R0X4	Acyl-coenzyme A thioesterase 9, mitochondrial	Acot9	0.430223	0.961049	-2.23384	3.71543e-05
Q9ESW4	Acylglycerol kinase, mitochondrial	Agk	0.772633	1.00984	-1.30701	0.0136561
P97823	Acyl-protein thioesterase 1	Lypla1	0.957623	1.06295	-1.10999	0.26657
Q9WTL7	Acyl-protein thioesterase 2	Lypla2	1.61594	0.982622	1.64452	0.0146301
Q80T21	ADAMTS-like protein 4	Adamtsl4	0.440038	1.06096	-2.41106	0.000103186
Q64010	Adapter molecule crk	Crk	0.395299	0.985847	-2.49392	0.000591964
Q91ZN5	Adenosine 3'-phospho 5'-phosphosulfate transporter 1	Slc35b2	1.91099	0.977761	1.95445	0.00477804
P55264	Adenosine kinase	Adk	1.43622	1.02159	1.40587	0.00039051
Q8BIX9	Adenosine monophosphate-protein transferase FICD	Ficd	0.813451	1.01074	-1.24254	0.0882275
P50247	Adenosylhomocysteinase	Ahcy	0.987837	1.03115	-1.04385	0.409577
Q01341	Adenylate cyclase type 6	Adcy6	0.993721	1.01391	-1.02032	0.811717
P51829	Adenylate cyclase type 7	Adcy7	1.97125	0.974163	2.02353	6.8681e-05
P51830	Adenylate cyclase type 9	Adcy9	0.894032	1.02959	-1.15163	0.093189
Q9WTP6	Adenylate kinase 2, mitochondrial	Ak2	0.461515	0.971396	-2.1048	0.00331627
Q9R0Y5	Adenylate kinase isoenzyme 1	Ak1	0.712101	0.998985	-1.40287	0.0342733
P54822	Adenylosuccinate lyase	Adsl	2.3896	0.976312	2.44758	0.00239711
P46664	Adenylosuccinate synthetase isozyme 2	Adss	1.62627	0.960238	1.69361	0.00185758
P40124	Adenylyl cyclase-associated protein 1	Cap1	0.987435	1.01674	-1.02968	0.598042
Q61549	Adhesion G protein-coupled receptor E1	Adgre1	4.09705	0.970884	4.21992	9.1798e-07
G5E8Q8	Adhesion G protein-coupled receptor F5	Adgrf5	0.735687	0.977714	-1.32898	0.00208255
Q8R0T6	Adhesion G protein-coupled receptor G3	Adgrg3	3.10777	0.943139	3.29513	0.0522423
Q80TS3	Adhesion G protein-coupled receptor L3	Adgrl3	0.916198	1.01061	-1.10304	0.150643
Q8K209	Adhesion G-protein coupled receptor G1	Adgrg1	0.793714	1.01261	-1.27578	0.0385667
Q640N1	Adipocyte enhancer-binding protein 1	Aebp1	0.488846	1.08429	-2.21807	0.00238566
Q9D7N9	Adipocyte plasma membrane-associated protein	Apmap	0.670652	1.01204	-1.50905	0.00148718
C0HK79	Adipocyte-related X-chromosome expressed sequence 1	Arxes1	1.00541	1.09367	-1.08777	0.757369
Q60994	Adiponectin	Adipoq	0.43231	0.957458	-2.21475	0.000861034
Q91VH1	Adiponectin receptor protein 1	Adipor1	1.31782	1.16078	1.13529	0.419796
Q8BQS5	Adiponectin receptor protein 2	Adipor2	0.996827	1.04858	-1.05191	0.715557
P48962	ADP/ATP translocase 1	Slc25a4	0.580279	1.02193	-1.76111	0.000441384
P51881	ADP/ATP translocase 2	Slc25a5	0.800119	1.00803	-1.25984	0.104404
Q8VDL4	ADP-dependent glucokinase	Adpgk	1.11153	1.00239	1.10888	0.311553
P56528	ADP-ribosyl cyclase/cyclic ADP-ribose hydrolase 1	Cd38	1.38153	0.918538	1.50405	0.0896518
P61205	ADP-ribosylation factor 3	Arf3	0.88769	0.958861	-1.08018	0.575537
P61750	ADP-ribosylation factor 4	Arf4	2.67674	1.00214	2.67103	0.000411378
P84084	ADP-ribosylation factor 5	Arf5	2.08558	0.995546	2.09491	0.00358173
P62331	ADP-ribosylation factor 6	Arf6	2.87118	0.940118	3.05407	0.00197847
Q99K28	ADP-ribosylation factor GTPase-activating protein 2	Arfgap2	1.11619	1.02172	1.09247	0.105111
Q6P5E6	ADP-ribosylation factor-binding protein GGA2	Gga2	2.50148	1.07212	2.33321	0.00162878
P61211	ADP-ribosylation factor-like protein 1	Arl1	1.58873	0.964062	1.64796	0.0572451
Q9D0J4	ADP-ribosylation factor-like protein 2	Arl2	2.11346	1.01058	2.09134	0.00103297
Q9WUL7	ADP-ribosylation factor-like protein 3	Arl3	0.774323	1.00395	-1.29656	0.260874
Q6P068	ADP-ribosylation factor-like protein 5C	Arl5c	3.00836	0.959361	3.13579	0.00139999
Q9JKW0	ADP-ribosylation factor-like protein 6-interacting protein 1	Arl6ip1	1.07903	1.01712	1.06087	0.701362
Q9JM93	ADP-ribosylation factor-like protein 6-interacting protein 4	Arl6ip4	0.412956	1.05069	-2.54431	0.00453102
Q8VEH3	ADP-ribosylation factor-like protein 8A	Arl8a	1.05913	1.01668	1.04176	0.716352
Q9CQW2	ADP-ribosylation factor-like protein 8B	Arl8b	1.277	1.01716	1.25546	0.0681698
Q8BXL7	ADP-ribosylation factor-related protein 1	Arfrp1	1.63038	1.0176	1.60218	0.0016959
Q60604	Adseverin	Scin	3.75141	1.08822	3.44728	4.51887e-06
Q62151	Advanced glycosylation end product-specific receptor	Ager	0.850772	0.941117	-1.10619	0.57649
P51827	AF4/FMR2 family member 3	Aff3	1.57651	0.969092	1.62679	0.0465924
Q9QZQ1	Afadin	Afdn	0.629705	1.05421	-1.67413	0.00183609
Q920A7	AFG3-like protein 1	Afg3l1	0.892371	1.03951	-1.16489	0.347452
Q8JZQ2	AFG3-like protein 2	Afg3l2	0.548707	1.00237	-1.82679	0.00293409
A2ASQ1	Agrin	Agrn	0.467324	1.04353	-2.233	2.73047e-06
O08915	AH receptor-interacting protein	Aip	1.27908	1.06365	1.20254	0.885297
Q9WTQ5	A-kinase anchor protein 12	Akap12	0.24928	1.0099	-4.05125	1.47207e-07
E9Q394	A-kinase anchor protein 13	Akap13	0.555868	1.03438	-1.86085	0.000248643
O54931	A-kinase anchor protein 2	Akap2	0.556196	1.01796	-1.83021	4.86563e-05
D3YVF0	A-kinase anchor protein 5	Akap5	0.425077	0.996018	-2.34315	3.65968e-05
O55074	A-kinase anchor protein 7 isoform alpha	Akap7	1.06199	1.02512	1.03597	0.75065
Q9DBR0	A-kinase anchor protein 8	Akap8	0.973944	0.943475	1.0323	0.637892
Q9R0L7	A-kinase anchor protein 8-like	Akap8l	1.23373	0.957658	1.28828	0.133768
P58742	Aladin	Aaas	1.5475	1.02026	1.51677	0.0220573
Q8QZR5	Alanine aminotransferase 1	Gpt	0.63528	1.07023	-1.68466	0.0101271
Q8BGQ7	Alanine--tRNA ligase, cytoplasmic	Aars	1.47615	1.07065	1.37875	0.792477
Q3THG9	Alanyl-tRNA editing protein Aarsd1	Aarsd1	1.57348	0.955215	1.64725	0.00742633
Q9JII6	Alcohol dehydrogenase [NADP(+)]	Akr1a1	0.872727	0.977381	-1.11992	0.40121
P00329	Alcohol dehydrogenase 1	Adh1	0.53082	0.935664	-1.76268	0.00161083
Q64437	Alcohol dehydrogenase class 4 mu/sigma chain	Adh7	0.782701	0.986627	-1.26054	0.225023
Q9JHW9	Aldehyde dehydrogenase family 1 member A3	Aldh1a3	2.85631	1.15209	2.47923	0.00647352
Q571I9	Aldehyde dehydrogenase family 16 member A1	Aldh16a1	1.87395	0.96366	1.94462	0.000140437
Q80VQ0	Aldehyde dehydrogenase family 3 member B1	Aldh3b1	0.462543	0.997442	-2.15643	5.28175e-05
O35945	Aldehyde dehydrogenase, cytosolic 1	Aldh1a7	0.661047	0.941412	-1.42412	0.0378926
P47739	Aldehyde dehydrogenase, dimeric NADP-preferring	Aldh3a1	0.58984	1.03565	-1.75582	0.00299497
P47738	Aldehyde dehydrogenase, mitochondrial	Aldh2	0.297489	0.971976	-3.26727	3.06479e-06
G3X982	Aldehyde oxidase 3	Aox3	0.664164	1.0295	-1.55007	0.0024897
P45376	Aldose reductase	Akr1b1	0.790142	0.977539	-1.23717	0.227229
P09242	Alkaline phosphatase, tissue-nonspecific isozyme	Alpl	1.21238	1.01349	1.19624	0.00421387
Q8C0I1	Alkyldihydroxyacetonephosphate synthase, peroxisomal	Agps	1.69272	1.00988	1.67617	0.00011841
Q8BS35	Alkylglycerol monooxygenase	Agmo	0.386664	1.03337	-2.67252	0.000143374
Q64FW2	All-trans-retinol 13,14-reductase	Retsat	1.10568	1.07905	1.02468	0.776603
Q8BHC9	Alpha-(1,3)-fucosyltransferase 11	Fut11	0.255971	1.05077	-4.10503	0.00013683
Q11127	Alpha-(1,3)-fucosyltransferase 4	Fut4	0.962382	1.09524	-1.13805	0.565569
Q9WTS2	Alpha-(1,6)-fucosyltransferase	Fut8	0.851346	1.01785	-1.19558	0.0569961
Q8VDI9	Alpha-1,2-mannosyltransferase ALG9	Alg9	0.825015	1.06032	-1.28522	0.109866
Q9DBE8	Alpha-1,3/1,6-mannosyltransferase ALG2	Alg2	0.898345	1.02621	-1.14234	0.382837
P27808	Alpha-1,3-mannosyl-glycoprotein 2-beta-N-acetylglucosaminyltransferase	Mgat1	1.23437	1.04275	1.18377	0.494098
Q921V5	Alpha-1,6-mannosyl-glycoprotein 2-beta-N-acetylglucosaminyltransferase	Mgat2	0.794735	1.04036	-1.30906	0.0493368
Q8R4G6	Alpha-1,6-mannosylglycoprotein 6-beta-N-acetylglucosaminyltransferase A	Mgat5	0.848158	1.0409	-1.22725	0.0144354
P22599	Alpha-1-antitrypsin 1-2	Serpina1b	1.43271	0.978278	1.46453	0.310545
Q00896	Alpha-1-antitrypsin 1-3	Serpina1c	1.26139	0.890182	1.417	0.392464
Q00897	Alpha-1-antitrypsin 1-4	Serpina1d	1.69054	1.01084	1.67241	0.0666451
Q00898	Alpha-1-antitrypsin 1-5	Serpina1e	0.670361	0.989356	-1.47585	0.175462
Q8K4T1	Alpha-2,8-sialyltransferase 8F	St8sia6	0.82697	1.0518	-1.27187	0.134637
P55302	Alpha-2-macroglobulin receptor-associated protein	Lrpap1	0.409336	1.01756	-2.48587	0.00836822
Q7TPR4	Alpha-actinin-1	Actn1	0.887142	1.03784	-1.16987	0.160468
Q9JI91	Alpha-actinin-2	Actn2	1.1366	1.0526	1.0798	0.548686
P57780	Alpha-actinin-4	Actn4	0.871786	1.03629	-1.1887	0.183799
Q9QYC0	Alpha-adducin	Add1	0.784911	0.982985	-1.25235	0.0809709
Q9DBF1	Alpha-aminoadipic semialdehyde dehydrogenase	Aldh7a1	0.653618	0.989305	-1.51358	0.0315139
P61164	Alpha-centractin	Actr1a	0.901488	0.95343	-1.05762	0.63743
P17182	Alpha-enolase	Eno1	2.11904	1.03943	2.03865	0.558121
P27046	Alpha-mannosidase 2	Man2a1	0.818295	1.06011	-1.29551	0.134402
Q91W89	Alpha-mannosidase 2C1	Man2c1	0.477703	0.964172	-2.01835	0.000129274
Q8BRK9	Alpha-mannosidase 2x	Man2a2	0.866752	1.06889	-1.23321	0.0530499
O09174	Alpha-methylacyl-CoA racemase	Amacr	0.706586	1.06991	-1.51419	0.0041776
Q9QWR8	Alpha-N-acetylgalactosaminidase	Naga	0.598992	1.05672	-1.76416	0.00234003
P70277	Alpha-N-acetylgalactosaminide alpha-2,6-sialyltransferase 2	St6galnac2	1.48961	1.02416	1.45448	0.00593898
Q9R2B6	Alpha-N-acetyl-neuraminyl-2,3-beta-galactosyl-1,3-N-acetyl-galactosaminide alpha-2,6-sialyltransferase	St6galnac4	1.38596	1.0327	1.34207	0.133928
Q9EPC1	Alpha-parvin	Parva	0.441629	0.97449	-2.20658	0.000156517
Q9DB05	Alpha-soluble NSF attachment protein	Napa	1.55567	0.98459	1.58002	0.0347893
Q6PAM1	Alpha-taxilin	Txlna	1.52271	0.955282	1.59399	0.0161043
Q9D3D0	Alpha-tocopherol transfer protein-like	Ttpal	2.65896	1.0112	2.62952	0.000264452
Q61180	Amiloride-sensitive sodium channel subunit alpha	Scnn1a	0.477721	1.04823	-2.19423	0.000345325
Q9WU38	Amiloride-sensitive sodium channel subunit beta	Scnn1b	0.249166	0.995804	-3.99654	1.67083e-05
Q64133	Amine oxidase [flavin-containing] A	Maoa	0.50989	1.01101	-1.98279	1.03316e-05
Q8BW75	Amine oxidase [flavin-containing] B	Maob	0.449326	1.03908	-2.31253	9.38658e-07
P31230	Aminoacyl tRNA synthase complex-interacting multifunctional protein 1	Aimp1	1.18898	1.10147	1.07945	0.734322
Q8R010	Aminoacyl tRNA synthase complex-interacting multifunctional protein 2	Aimp2	1.76698	0.968602	1.82425	0.00114553
Q8VCT3	Aminopeptidase B	Rnpep	1.26092	1.02188	1.23392	0.371704
P97449	Aminopeptidase N	Anpep	1.17454	0.993523	1.1822	0.0909049
Q9DBT5	AMP deaminase 2	Ampd2	2.06699	1.032	2.0029	2.42856e-05
O08739	AMP deaminase 3	Ampd3	1.55907	0.978532	1.59327	0.000880093
Q8R5A3	Amyloid beta A4 precursor protein-binding family B member 1-interacting protein	Apbb1ip	2.41898	1.04016	2.3256	0.000212048
P12023	Amyloid beta A4 protein	App	0.471784	0.965779	-2.04708	0.00187058
Q06335	Amyloid-like protein 2	Aplp2	0.469147	0.994796	-2.12044	0.00297242
P53995	Anaphase-promoting complex subunit 1	Anapc1	0.969867	0.964777	1.00528	0.830447
Q8BZQ7	Anaphase-promoting complex subunit 2	Anapc2	2.68458	0.962225	2.78997	0.000645698
Q91W96	Anaphase-promoting complex subunit 4	Anapc4	1.22884	1.02057	1.20407	0.135286
Q8BTZ4	Anaphase-promoting complex subunit 5	Anapc5	1.95859	1.09937	1.78155	0.00216866
P70295	Ancient ubiquitous protein 1	Aup1	0.816414	1.04997	-1.28608	0.0231577
Q9D8B1	Androgen-induced gene 1 protein	Aig1	0.605526	1.0366	-1.71191	0.000421067
Q8K371	Angiomotin-like protein 2	Amotl2	0.970435	1.01422	-1.04512	0.609496
Q02858	Angiopoietin-1 receptor	Tek	0.790651	1.00127	-1.26639	0.112419
P09470	Angiotensin-converting enzyme	Ace	0.513915	1.01187	-1.96895	0.000391928
P13808	Anion exchange protein 2	Slc4a2	1.25633	1.0564	1.18925	0.349306
Q9EP71	Ankycorbin	Rai14	0.806861	1.06154	-1.31565	0.0433268
Q80UP5	Ankyrin repeat domain-containing protein 13A	Ankrd13a	1.32107	1.00671	1.31227	0.177853
Q3UX43	Ankyrin repeat domain-containing protein 13C	Ankrd13c	1.16982	1.16317	1.00571	0.764773
Q8BZW2	Ankyrin repeat domain-containing protein SOWAHB	Sowahb	1.18995	1.07485	1.10708	0.88041
Q02357	Ankyrin-1	Ank1	0.594698	1.00156	-1.68415	0.0668445
G5E8K5	Ankyrin-3	Ank3	0.899908	0.99281	-1.10323	0.295655
P10107	Annexin A1	Anxa1	1.14427	1.0193	1.12259	0.435412
P97384	Annexin A11	Anxa11	0.664405	1.00188	-1.50793	0.00373952
P07356	Annexin A2	Anxa2	0.55089	1.03194	-1.87323	0.000446972
O35639	Annexin A3	Anxa3	0.287265	1.04679	-3.64399	0.00112393
P97429	Annexin A4	Anxa4	0.729251	1.00915	-1.38381	0.0697676
P48036	Annexin A5	Anxa5	0.557435	1.00853	-1.80923	0.0156827
P14824	Annexin A6	Anxa6	0.875441	0.994247	-1.13571	0.338644
Q07076	Annexin A7	Anxa7	0.588583	1.00381	-1.70547	0.00131562
O35640	Annexin A8	Anxa8	1.32979	1.19091	1.11661	0.345096
Q8BHY3	Anoctamin-1	Ano1	1.00463	1.04194	-1.03714	0.674155
Q8BH79	Anoctamin-10	Ano10	0.858747	1.02739	-1.19638	0.0512092
Q6P9J9	Anoctamin-6	Ano6	1.12274	1.01134	1.11015	0.186868
Q6PB70	Anoctamin-8	Ano8	1.13235	1.01327	1.11751	0.413057
O88312	Anterior gradient protein 2 homolog	Agr2	0.350433	1.00502	-2.86793	0.0246401
Q8R3W7	Anterior gradient protein 3	Agr3	0.274999	0.98855	-3.59475	0.000247628
Q9CZ52	Anthrax toxin receptor 1	Antxr1	1.48156	1.04543	1.41717	0.00179891
Q6DFX2	Anthrax toxin receptor 2	Antxr2	0.950923	0.998365	-1.04989	0.632318
P21958	Antigen peptide transporter 1	Tap1	5.10347	1.03011	4.95428	2.16061e-07
P36371	Antigen peptide transporter 2	Tap2	4.36572	1.01658	4.2945	6.88301e-09
P11609	Antigen-presenting glycoprotein CD1d1	Cd1d1	1.30599	0.987349	1.32272	0.0753603
P97430	Antileukoproteinase	Slpi	1.31586	1.04054	1.2646	0.118019
P32261	Antithrombin-III	Serpinc1	1.07005	0.979101	1.09289	0.813762
O35643	AP-1 complex subunit beta-1	Ap1b1	0.907359	1.00089	-1.10308	0.33799
P22892	AP-1 complex subunit gamma-1	Ap1g1	1.06726	0.988765	1.07939	0.310914
O88512	AP-1 complex subunit gamma-like 2	Ap1g2	1.74165	1.01619	1.71391	0.00120735
P35585	AP-1 complex subunit mu-1	Ap1m1	1.10845	0.990095	1.11954	0.146778
Q9WVP1	AP-1 complex subunit mu-2	Ap1m2	0.691798	0.996092	-1.43986	0.000670993
P61967	AP-1 complex subunit sigma-1A	Ap1s1	0.885869	1.01417	-1.14483	0.232387
Q9DB50	AP-1 complex subunit sigma-2	Ap1s2	1.23183	1.01394	1.2149	0.00336577
Q7TN05	AP-1 complex subunit sigma-3	Ap1s3	1.03664	1.00282	1.03373	0.903275
P17426	AP-2 complex subunit alpha-1	Ap2a1	1.28799	0.99686	1.29204	0.00898042
P17427	AP-2 complex subunit alpha-2	Ap2a2	1.20857	1.00854	1.19833	0.0453645
Q9DBG3	AP-2 complex subunit beta	Ap2b1	0.966735	1.00332	-1.03785	0.537724
P84091	AP-2 complex subunit mu	Ap2m1	0.834969	0.993999	-1.19046	0.356327
P62743	AP-2 complex subunit sigma	Ap2s1	1.28724	0.968665	1.32888	0.167973
Q3UHJ0	AP2-associated protein kinase 1	Aak1	0.609975	1.04954	-1.72062	8.53298e-05
Q9Z1T1	AP-3 complex subunit beta-1	Ap3b1	0.731975	1.02699	-1.40304	0.0204927
O54774	AP-3 complex subunit delta-1	Ap3d1	0.797891	0.998702	-1.25168	0.119503
Q9JKC8	AP-3 complex subunit mu-1	Ap3m1	1.02724	1.00469	1.02245	0.929794
Q9DCR2	AP-3 complex subunit sigma-1	Ap3s1	0.881139	0.971886	-1.10299	0.588997
Q8BSZ2	AP-3 complex subunit sigma-2	Ap3s2	0.696773	0.946579	-1.35852	0.167586
Q3TAP4	AP-5 complex subunit beta-1	Ap5b1	10.6777	1.15389	9.25368	0.137019
Q3U829	AP-5 complex subunit zeta-1	Ap5z1	0.881438	0.957335	-1.08611	0.922426
Q00623	Apolipoprotein A-I	Apoa1	1.75566	0.979486	1.79243	0.0309369
P09813	Apolipoprotein A-II	Apoa2	0.872272	0.956175	-1.09619	0.523451
P06728	Apolipoprotein A-IV	Apoa4	0.996296	0.997348	-1.00106	0.702414
E9Q414	Apolipoprotein B-100	Apob	1.90621	1.04797	1.81896	0.00832849
P34928	Apolipoprotein C-I	Apoc1	2.41567	0.94712	2.55054	0.00355058
P08226	Apolipoprotein E	Apoe	1.71968	1.03133	1.66744	0.000413517
O35841	Apoptosis inhibitor 5	Api5	2.39405	1.01716	2.35366	0.042317
Q9Z0X1	Apoptosis-inducing factor 1, mitochondrial	Aifm1	0.385307	1.03956	-2.69801	0.000133813
Q8BUE4	Apoptosis-inducing factor 2	Aifm2	1.78263	0.986023	1.8079	0.000311062
Q3TY86	Apoptosis-inducing factor 3	Aifm3	1.25856	1.07268	1.17328	0.409995
Q9JIX8	Apoptotic chromatin condensation inducer in the nucleus	Acin1	0.931464	0.902434	1.03217	0.941891
Q02013	Aquaporin-1	Aqp1	0.530409	0.982192	-1.85177	0.000161591
P55088	Aquaporin-4	Aqp4	0.460956	1.03352	-2.24212	0.0041131
Q9WTY4	Aquaporin-5	Aqp5	0.604447	1.01177	-1.67388	0.00278214
P39655	Arachidonate 12-lipoxygenase, 12S-type	Alox12	1.14083	1.07064	1.06555	0.560604
P39654	Arachidonate 15-lipoxygenase	Alox15	17.868	1.07646	16.5988	4.603e-06
P48999	Arachidonate 5-lipoxygenase	Alox5	4.33162	0.997411	4.34287	8.7714e-08
P30355	Arachidonate 5-lipoxygenase-activating protein	Alox5ap	3.84511	1.02245	3.7607	7.29642e-07
Q8K2K6	Arf-GAP domain and FG repeat-containing protein 1	Agfg1	0.399281	1.02364	-2.56371	0.00551729
Q80WC7	Arf-GAP domain and FG repeat-containing protein 2	Agfg2	0.321262	1.06865	-3.32642	1.1219e-05
Q6ZQK5	Arf-GAP with coiled-coil, ANK repeat and PH domain-containing protein 2	Acap2	0.907183	1.01593	-1.11987	0.292682
Q8R2V5	Arf-GAP with dual PH domain-containing protein 2	Adap2	0.894576	1.11244	-1.24354	0.334244
Q8BXK8	Arf-GAP with GTPase, ANK repeat and PH domain-containing protein 1	Agap1	0.278872	1.04277	-3.73925	4.22689e-07
Q8R5G7	Arf-GAP with Rho-GAP domain, ANK repeat and PH domain-containing protein 3	Arap3	1.03028	0.991929	1.03866	0.611715
Q61176	Arginase-1	Arg1	13.2453	0.967202	13.6945	4.13699e-07
Q3UL36	Arginine and glutamate-rich protein 1	Arglu1	0.378093	0.960955	-2.54158	0.00822948
Q9D0I9	Arginine--tRNA ligase, cytoplasmic	Rars	1.61167	1.00103	1.61002	0.0559701
Q91YI0	Argininosuccinate lyase	Asl	1.73653	0.888575	1.95429	0.0132164
P16460	Argininosuccinate synthase	Ass1	3.98851	1.00355	3.9744	0.149169
Q9Z2A5	Arginyl-tRNA--protein transferase 1	Ate1	1.34216	1.02976	1.30336	0.0357999
P98203	Armadillo repeat protein deleted in velo-cardio-facial syndrome homolog	Arvcf	0.65226	1.02687	-1.57432	0.00693256
Q9D0L7	Armadillo repeat-containing protein 10	Armc10	0.990636	0.98506	1.00566	0.959567
Q9DBR3	Armadillo repeat-containing protein 8	Armc8	1.91515	0.977059	1.96012	2.57727e-05
Q99KN1	Arrestin domain-containing protein 1	Arrdc1	0.856049	1.04031	-1.21525	0.177378
P50428	Arylsulfatase A	Arsa	0.528005	0.994065	-1.88268	0.00268666
P50429	Arylsulfatase B	Arsb	0.747337	0.995495	-1.33206	0.140794
Q8BP47	Asparagine--tRNA ligase, cytoplasmic	Nars	1.31249	1.00908	1.30069	0.0106084
P05201	Aspartate aminotransferase, cytoplasmic	Got1	0.356183	0.996378	-2.79738	0.000405081
P05202	Aspartate aminotransferase, mitochondrial	Got2	0.27888	0.986822	-3.53852	0.00100085
Q922B2	Aspartate--tRNA ligase, cytoplasmic	Dars	2.16498	1.01786	2.127	0.000422682
Q9Z2W0	Aspartyl aminopeptidase	Dnpep	1.25674	1.0427	1.20527	0.0731534
Q8BSY0	Aspartyl/asparaginyl beta-hydroxylase	Asph	0.460188	1.0489	-2.27928	0.000855814
Q99MQ4	Asporin	Aspn	0.728269	0.980548	-1.34641	0.0840283
Q62048	Astrocytic phosphoprotein PEA-15	Pea15	0.651205	0.979498	-1.50413	0.178589
P28658	Ataxin-10	Atxn10	2.64371	1.03387	2.55711	0.000804108
O70305	Ataxin-2	Atxn2	0.667216	1.08999	-1.63365	0.0452032
Q6PA06	Atlastin-2	Atl2	1.59605	0.964815	1.65426	0.0127868
Q91YH5	Atlastin-3	Atl3	1.30633	0.955497	1.36717	0.0609503
Q9CQQ7	ATP synthase F(0) complex subunit B1, mitochondrial	Atp5f1	0.589629	0.976337	-1.65585	0.00454588
Q9CR84	ATP synthase F(0) complex subunit C1, mitochondrial	Atp5g1	0.58948	0.991481	-1.68196	0.00233641
P03930	ATP synthase protein 8	Mtatp8	0.67673	0.969204	-1.43219	0.0034971
Q03265	ATP synthase subunit alpha, mitochondrial	Atp5a1	0.556976	1.00972	-1.81286	5.23472e-05
P56480	ATP synthase subunit beta, mitochondrial	Atp5b	0.593834	0.965969	-1.62666	0.00654013
Q9DCX2	ATP synthase subunit d, mitochondrial	Atp5h	0.50323	0.943112	-1.87412	0.000600055
Q9D3D9	ATP synthase subunit delta, mitochondrial	Atp5d	0.696044	0.925359	-1.32945	0.191836
Q06185	ATP synthase subunit e, mitochondrial	Atp5i	0.467004	0.974716	-2.08717	1.57011e-05
P56382	ATP synthase subunit epsilon, mitochondrial	Atp5e	0.484373	1.00689	-2.07875	0.000299232
P56135	ATP synthase subunit f, mitochondrial	Atp5j2	0.688056	1.0643	-1.54682	0.00164812
Q9CPQ8	ATP synthase subunit g, mitochondrial	Atp5l	0.521674	1.01261	-1.94108	5.3291e-06
Q91VR2	ATP synthase subunit gamma, mitochondrial	Atp5c1	0.605856	1.03343	-1.70574	0.000170711
Q9DB20	ATP synthase subunit O, mitochondrial	Atp5o	0.51793	0.991406	-1.91417	5.78382e-05
O54984	ATPase Asna1	Asna1	1.14162	0.992829	1.14987	0.31664
Q925I1	ATPase family AAA domain-containing protein 3	Atad3	0.785291	1.04962	-1.3366	0.0093325
O35143	ATPase inhibitor, mitochondrial	Atpif1	0.423804	1.04206	-2.45882	0.00106297
Q91XU0	ATPase WRNIP1	Wrnip1	1.17725	0.968248	1.21586	0.0378798
P41233	ATP-binding cassette sub-family A member 1	Abca1	1.25553	1.03135	1.21737	0.017936
P41234	ATP-binding cassette sub-family A member 2	Abca2	0.766338	1.04988	-1.36999	0.00287065
Q8R420	ATP-binding cassette sub-family A member 3	Abca3	0.873763	1.04366	-1.19444	0.134781
Q8K448	ATP-binding cassette sub-family A member 5	Abca5	0.555089	0.973737	-1.7542	0.0005485
Q91V24	ATP-binding cassette sub-family A member 7	Abca7	1.02781	1.01471	1.0129	0.998369
Q8K440	ATP-binding cassette sub-family A member 8-B	Abca8b	0.434669	1.05841	-2.43499	3.20516e-05
Q8K449	ATP-binding cassette sub-family A member 9	Abca9	0.763005	0.996018	-1.30539	0.0102513
Q9JI39	ATP-binding cassette sub-family B member 10, mitochondrial	Abcb10	0.699899	1.01022	-1.44337	0.00759566
Q9DC29	ATP-binding cassette sub-family B member 6, mitochondrial	Abcb6	0.580144	1.03189	-1.77869	9.98683e-05
Q61102	ATP-binding cassette sub-family B member 7, mitochondrial	Abcb7	0.749776	1.05856	-1.41184	0.0219897
Q9CXJ4	ATP-binding cassette sub-family B member 8, mitochondrial	Abcb8	0.647655	1.05292	-1.62574	0.000979042
Q9JJ59	ATP-binding cassette sub-family B member 9	Abcb9	0.904502	1.04817	-1.15884	0.238504
P70170	ATP-binding cassette sub-family C member 9	Abcc9	0.799809	1.08472	-1.35622	0.069198
P48410	ATP-binding cassette sub-family D member 1	Abcd1	2.008	0.969776	2.07058	0.00168198
Q61285	ATP-binding cassette sub-family D member 2	Abcd2	1.94755	1.07072	1.81891	0.00155772
P55096	ATP-binding cassette sub-family D member 3	Abcd3	1.7173	1.02696	1.67222	0.00270835
O89016	ATP-binding cassette sub-family D member 4	Abcd4	0.809594	1.01991	-1.25979	0.0258079
P61222	ATP-binding cassette sub-family E member 1	Abce1	2.04852	1.0027	2.04301	4.07673e-05
Q6P542	ATP-binding cassette sub-family F member 1	Abcf1	0.631734	1.08366	-1.71537	0.00590203
Q7TMS5	ATP-binding cassette sub-family G member 2	Abcg2	0.830808	1.03755	-1.24884	0.0119405
Q91V92	ATP-citrate synthase	Acly	1.22599	1.01179	1.21171	0.0737268
Q9CZ42	ATP-dependent (S)-NAD(P)H-hydrate dehydratase	Naxd	0.409166	0.979485	-2.39386	8.37203e-05
P12382	ATP-dependent 6-phosphofructokinase, liver type	Pfkl	2.10179	1.00274	2.09605	0.00232443
P47857	ATP-dependent 6-phosphofructokinase, muscle type	Pfkm	1.67389	1.01662	1.64653	0.0101116
Q9WUA3	ATP-dependent 6-phosphofructokinase, platelet type	Pfkp	2.4253	1.03344	2.34682	0.000300938
Q9JHS4	ATP-dependent Clp protease ATP-binding subunit clpX-like, mitochondrial	Clpx	0.692986	1.00887	-1.45584	0.228191
O88696	ATP-dependent Clp protease proteolytic subunit, mitochondrial	Clpp	0.497425	1.06328	-2.13757	0.00141003
Q8VID5	ATP-dependent DNA helicase Q5	Recql5	3.0798	1.04083	2.95899	0.0102532
O70133	ATP-dependent RNA helicase A	Dhx9	1.26728	1.04611	1.21143	0.520471
Q91VR5	ATP-dependent RNA helicase DDX1	Ddx1	1.15575	0.936624	1.23396	0.280316
Q8K363	ATP-dependent RNA helicase DDX18	Ddx18	1.46734	1.00144	1.46523	0.0726442
Q61655	ATP-dependent RNA helicase DDX19A	Ddx19a	2.06471	1.02221	2.01985	0.000549261
Q9ESV0	ATP-dependent RNA helicase DDX24	Ddx24	1.90398	1.03219	1.84459	0.0262841
Q8VDW0	ATP-dependent RNA helicase DDX39A	Ddx39a	2.05575	1.00921	2.037	0.00160638
Q62167	ATP-dependent RNA helicase DDX3X	Ddx3x	1.60152	1.05908	1.51217	0.0635414
Q810A7	ATP-dependent RNA helicase DDX42	Ddx42	1.51149	1.0762	1.40447	0.589965
Q6P9R1	ATP-dependent RNA helicase DDX51	Ddx51	1.85382	1.05784	1.75245	0.00206412
Q8K4L0	ATP-dependent RNA helicase DDX54	Ddx54	3.86416	1.0186	3.7936	0.00230025
Q6ZPL9	ATP-dependent RNA helicase DDX55	Ddx55	0.989319	0.932505	1.06093	0.568751
Q6PGC1	ATP-dependent RNA helicase DHX29	Dhx29	2.59299	1.04496	2.48144	0.00888036
O88967	ATP-dependent zinc metalloprotease YME1L1	Yme1l1	1.40539	0.99845	1.40757	0.0402443
P18293	Atrial natriuretic peptide receptor 1	Npr1	0.789824	1.00721	-1.27523	0.0185607
Q6VVW5	Atrial natriuretic peptide receptor 2	Npr2	0.518468	1.00879	-1.9457	1.84818e-06
Q9WU60	Attractin	Atrn	0.853309	1.00019	-1.17213	0.133522
Q6A051	Attractin-like protein 1	Atrnl1	0.777244	1.01776	-1.30944	0.00339099
Q68FE2	Autophagy-related protein 9A	Atg9a	1.18863	1.00805	1.17913	0.0493713
Q8C4Q6	Axin interactor, dorsalization-associated protein	Aida	0.931773	0.995737	-1.06865	0.462381
Q80YW5	B box and SPRY domain-containing protein	Bspry	0.843181	1.00433	-1.19112	0.083557
Q9R1S0	B9 domain-containing protein 1	B9d1	0.944077	1.01265	-1.07264	0.490747
Q3UK10	B9 domain-containing protein 2	B9d2	0.839247	0.954145	-1.13691	0.630256
O88738	Baculoviral IAP repeat-containing protein 6	Birc6	2.40441	1.07663	2.23327	0.00174516
Q91YN9	BAG family molecular chaperone regulator 2	Bag2	0.903071	1.04133	-1.1531	0.131403
Q9JLV1	BAG family molecular chaperone regulator 3	Bag3	0.848628	0.998186	-1.17623	0.237629
Q8CI32	BAG family molecular chaperone regulator 5	Bag5	1.19664	0.96024	1.24619	0.159623
P04919	Band 3 anion transport protein	Slc4a1	0.723805	0.976466	-1.34907	0.419222
Q9Z2H5	Band 4.1-like protein 1	Epb41l1	1.11955	1.03165	1.0852	0.873959
O70318	Band 4.1-like protein 2	Epb41l2	0.421397	1.03195	-2.44889	2.75031e-05
Q9WV92	Band 4.1-like protein 3	Epb41l3	2.09946	1.00143	2.09645	0.0168984
Q9JMC8	Band 4.1-like protein 4B	Epb41l4b	0.538416	1.02017	-1.89477	0.00196818
Q8BGS1	Band 4.1-like protein 5	Epb41l5	0.578841	1.0483	-1.81103	0.0100086
O54962	Barrier-to-autointegration factor	Banf1	1.95863	1.03197	1.89795	0.000522912
Q9R069	Basal cell adhesion molecule	Bcam	0.641044	0.981943	-1.53179	0.00102298
Q05793	Basement membrane-specific heparan sulfate proteoglycan core protein	Hspg2	0.655801	0.982172	-1.49767	0.000115287
Q9CQC6	Basic leucine zipper and W2 domain-containing protein 1	Bzw1	3.55416	0.95725	3.71289	0.0141713
P18572	Basigin	Bsg	0.787593	1.00367	-1.27435	0.0832694
Q9D2C7	Bax inhibitor 1	Tmbim6	0.923368	0.889109	1.03853	0.764961
P11911	B-cell antigen receptor complex-associated protein alpha chain	Cd79a	1.10883	1.15189	-1.03883	0.955737
P15530	B-cell antigen receptor complex-associated protein beta chain	Cd79b	2.39683	1.07458	2.23048	0.00131271
P21855	B-cell differentiation antigen CD72	Cd72	2.71848	1.0038	2.7082	1.34776e-06
P35329	B-cell receptor CD22	Cd22	1.94642	1.01916	1.90983	0.000323053
Q61334	B-cell receptor-associated protein 29	Bcap29	1.53831	0.994632	1.54661	0.00525626
Q61335	B-cell receptor-associated protein 31	Bcap31	0.745423	0.992366	-1.33128	0.040622
O08734	Bcl-2 homologous antagonist/killer	Bak1	1.41645	0.980906	1.44402	0.0158767
O54940	BCL2/adenovirus E1B 19 kDa protein-interacting protein 2	Bnip2	1.34024	1.00623	1.33194	0.0342603
Q9Z2F7	BCL2/adenovirus E1B 19 kDa protein-interacting protein 3-like	Bnip3l	0.748815	1.02394	-1.36741	0.00275241
Q64373	Bcl-2-like protein 1	Bcl2l1	1.15334	1.04074	1.10819	0.464555
O54918	Bcl-2-like protein 11	Bcl2l11	0.449171	1.08228	-2.4095	0.00344094
O88597	Beclin-1	Becn1	1.34078	1.03875	1.29076	0.0842699
O35623	BET1 homolog	Bet1	1.5109	1.01393	1.49014	0.0873822
Q91Z92	Beta-1,3-galactosyltransferase 6	B3galt6	1.21325	1.01966	1.18985	0.355392
O09010	Beta-1,3-N-acetylglucosaminyltransferase lunatic fringe	Lfng	2.63061	0.965377	2.72496	0.0149626
Q09200	Beta-1,4 N-acetylgalactosaminyltransferase 1	B4galnt1	0.904214	1.03029	-1.13943	0.166961
P15535	Beta-1,4-galactosyltransferase 1	B4galt1	0.67118	1.05622	-1.57368	0.0847798
Q8R087	Beta-1,4-galactosyltransferase 7	B4galt7	1.83569	1.04932	1.7494	0.0155762
Q8BWP8	Beta-1,4-glucuronyltransferase 1	B4gat1	0.565858	1.02731	-1.81549	0.000280951
Q99L88	Beta-1-syntrophin	Sntb1	0.564807	1.02057	-1.80694	1.39358e-07
Q01339	Beta-2-glycoprotein 1	Apoh	1.10173	0.968447	1.13762	0.774707
P01887	Beta-2-microglobulin	B2m	1.98511	0.972879	2.04045	9.23901e-06
Q61235	Beta-2-syntrophin	Sntb2	0.464104	1.01159	-2.17965	7.29009e-07
Q8BFZ3	Beta-actin-like protein 2	Actbl2	0.751145	1.01209	-1.3474	0.103727
Q99MK8	Beta-adrenergic receptor kinase 1	Grk2	2.79267	1.01902	2.74055	1.6219e-06
Q8BWG8	Beta-arrestin-1	Arrb1	1.31316	0.992615	1.32293	0.0674476
Q91YI4	Beta-arrestin-2	Arrb2	1.70659	1.01664	1.67866	0.00113539
Q9CWL8	Beta-catenin-like protein 1	Ctnnbl1	2.33476	0.904049	2.58255	0.00174673
Q8R5C5	Beta-centractin	Actr1b	0.92311	0.966712	-1.04723	0.707532
P23780	Beta-galactosidase	Glb1	0.505864	1.02591	-2.02804	0.0130047
Q3UPY5	Beta-galactosidase-1-like protein 2	Glb1l2	0.537124	1.02397	-1.9064	0.00126815
Q64685	Beta-galactoside alpha-2,6-sialyltransferase 1	St6gal1	0.365258	1.03842	-2.84297	0.00280945
P12265	Beta-glucuronidase	Gusb	0.426383	1.01755	-2.38647	0.000340936
P29416	Beta-hexosaminidase subunit alpha	Hexa	1.36666	1.01129	1.3514	0.00290487
P20060	Beta-hexosaminidase subunit beta	Hexb	2.00928	1.01752	1.97468	0.000149686
Q8K2I4	Beta-mannosidase	Manba	0.393193	1.03129	-2.62286	0.00118568
Q9ES46	Beta-parvin	Parvb	0.544313	1.07413	-1.97337	0.00369761
P82349	Beta-sarcoglycan	Sgcb	0.511368	1.008	-1.97118	0.000120313
Q9JL18	Beta-secretase 2	Bace2	1.12229	1.16291	-1.0362	0.884746
Q8R079	Bifunctional apoptosis regulator	Bfar	1.03761	1.03799	-1.00037	0.9979
Q9ERI5	Bifunctional arginine demethylase and lysyl-hydroxylase JMJD6	Jmjd6	1.73442	1.04438	1.66071	0.000598192
P34914	Bifunctional epoxide hydrolase 2	Ephx2	0.794075	1.04493	-1.31591	0.0918311
Q8CGC7	Bifunctional glutamate/proline--tRNA ligase	Eprs	1.32521	1.01831	1.30138	0.018159
Q3UHN9	Bifunctional heparan sulfate N-deacetylase/N-sulfotransferase 1	Ndst1	0.60114	1.02675	-1.708	0.000119288
P52850	Bifunctional heparan sulfate N-deacetylase/N-sulfotransferase 2	Ndst2	0.74898	1.06983	-1.42839	0.0248189
Q8CD15	Bifunctional lysine-specific demethylase and histidyl-hydroxylase MINA	Mina	4.18888	0.995241	4.20892	0.000145919
Q9JLV6	Bifunctional polynucleotide phosphatase/kinase	Pnkp	0.988132	0.963962	1.02507	0.731676
Q9CWJ9	Bifunctional purine biosynthesis protein PURH	Atic	1.17633	1.0553	1.11468	0.634755
Q91WG8	Bifunctional UDP-N-acetylglucosamine 2-epimerase/N-acetylmannosamine kinase	Gne	2.03229	1.14638	1.77278	0.000336832
P28653	Biglycan	Bgn	0.758706	1.01729	-1.34082	0.0300112
Q8BTJ4	Bis(5'-adenosyl)-triphosphatase enpp4	Enpp4	1.12292	0.967889	1.16018	0.464707
Q8R016	Bleomycin hydrolase	Blmh	0.574091	1.29146	-2.24957	0.142071
P25918	B-lymphocyte antigen CD19	Cd19	1.03144	1.05844	-1.02618	0.787814
P19437	B-lymphocyte antigen CD20	Ms4a1	3.8759	1.0252	3.78061	0.000699535
Q8CJ69	BMP-binding endothelial regulator protein	Bmper	0.48408	1.05031	-2.1697	0.000285543
Q99KU6	Bombesin receptor-activated protein C6orf89 homolog		1.28413	0.94395	1.36038	0.192863
Q61878	Bone marrow proteoglycan	Prg2	13.3938	1.15582	11.5881	0.000109821
Q8R2Q8	Bone marrow stromal antigen 2	Bst2	2.43498	0.975752	2.49549	0.00222963
Q8BHE5	Bone morphogenetic protein 3	Bmp3	0.330922	0.974502	-2.94481	0.000455767
O35607	Bone morphogenetic protein receptor type-2	Bmpr2	0.860696	1.0392	-1.2074	0.0544181
Q61114	BPI fold-containing family B member 1	Bpifb1	2.29386	1.0407	2.20415	0.00742595
Q91XV3	Brain acid soluble protein 1	Basp1	1.58539	0.929536	1.70558	0.038445
Q8BKX1	Brain-specific angiogenesis inhibitor 1-associated protein 2	Baiap2	0.510799	1.00465	-1.96683	0.000674162
Q9DBJ3	Brain-specific angiogenesis inhibitor 1-associated protein 2-like protein 1	Baiap2l1	0.414103	0.984735	-2.378	5.6333e-05
O35855	Branched-chain-amino-acid aminotransferase, mitochondrial	Bcat2	0.346696	1.06768	-3.07958	6.27735e-05
Q6PAJ1	Breakpoint cluster region protein	Bcr	0.489592	1.02831	-2.10034	0.000141575
Q8CCN5	Breast carcinoma-amplified sequence 3 homolog	Bcas3	1.4916	1.01298	1.47249	0.0389007
G3X9K3	Brefeldin A-inhibited guanine nucleotide-exchange protein 1	Arfgef1	1.86578	0.925786	2.01535	0.00196373
A2A5R2	Brefeldin A-inhibited guanine nucleotide-exchange protein 2	Arfgef2	2.31045	1.01798	2.26964	0.00150623
Q61361	Brevican core protein	Bcan	0.804625	1.00262	-1.24607	0.00377908
Q8BXV2	BRI3-binding protein	Bri3bp	1.54914	0.97839	1.58336	0.00752982
Q3TCJ1	BRISC complex subunit Abro1	Fam175b	1.84733	1.04659	1.7651	0.0245244
Q7JJ13	Bromodomain-containing protein 2	Brd2	0.104284	1.05387	-10.1058	3.3251e-07
Q8K2F0	Bromodomain-containing protein 3	Brd3	0.900171	1.10582	-1.22845	0.232311
Q9ESU6	Bromodomain-containing protein 4	Brd4	0.935889	0.929995	1.00634	0.752898
Q922M3	BTB/POZ domain-containing adapter for CUL3-mediated RhoA degradation protein 3	Kctd10	1.20522	0.976172	1.23464	0.180467
Q6WVG3	BTB/POZ domain-containing protein KCTD12	Kctd12	0.766509	0.903658	-1.17893	0.139328
Q9JMD0	BUB3-interacting and GLEBS motif-containing protein ZNF207	Znf207	7.16088	1.05308	6.79992	0.205211
O54825	Bystin	Bysl	2.26973	0.937206	2.42181	0.000246363
P51908	C->U-editing enzyme APOBEC-1	Apobec1	2.30794	1.03824	2.22294	0.00018336
Q922D8	C-1-tetrahydrofolate synthase, cytoplasmic	Mthfd1	1.73163	1.00997	1.71454	0.000783006
Q80X80	C2 domain-containing protein 2-like	C2cd2l	1.1696	1.01261	1.15503	0.160523
Q7TPS5	C2 domain-containing protein 5	C2cd5	0.525723	1.04196	-1.98195	0.002924
P30993	C5a anaphylatoxin chemotactic receptor 1	C5ar1	1.2576	1.07504	1.16983	0.835425
Q80W54	CAAX prenyl protease 1 homolog	Zmpste24	0.924411	1.01045	-1.09308	0.37516
P57791	CAAX prenyl protease 2	Rce1	0.68812	0.989821	-1.43844	0.0509388
B2RQC6	CAD protein	Cad	2.25015	0.98029	2.29539	0.00291228
O35161	Cadherin EGF LAG seven-pass G-type receptor 1	Celsr1	0.538784	1.0856	-2.01491	0.0459307
P09803	Cadherin-1	Cdh1	0.752259	0.973356	-1.29391	0.182576
Q9WTR5	Cadherin-13	Cdh13	0.435434	0.907931	-2.08512	0.0118816
P55284	Cadherin-5	Cdh5	0.640915	1.01036	-1.57643	0.000143977
P61022	Calcineurin B homologous protein 1	Chp1	0.927454	1.03496	-1.11592	0.49266
Q9R1W5	Calcitonin gene-related peptide type 1 receptor	Calcrl	0.812272	0.952553	-1.1727	0.362202
Q9Z0F4	Calcium and integrin-binding protein 1	Cib1	0.827221	1.00461	-1.21444	0.194447
Q8VEC4	Calcium homeostasis modulator protein 2	Calhm2	1.05117	1.01375	1.03691	0.71884
Q921L3	Calcium load-activated calcium channel	Tmco1	1.32615	1.05041	1.26251	0.0652053
Q3UMR5	Calcium uniporter protein, mitochondrial	Mcu	0.671296	1.01347	-1.50972	4.57628e-06
Q8VCX5	Calcium uptake protein 1, mitochondrial	Micu1	0.593264	0.983355	-1.65753	4.50018e-05
Q8CD10	Calcium uptake protein 2, mitochondrial	Micu2	0.676355	1.043	-1.54209	0.000380757
P11798	Calcium/calmodulin-dependent protein kinase type II subunit alpha	Camk2a	0.80944	1.09241	-1.34959	0.172867
Q6PHZ2	Calcium/calmodulin-dependent protein kinase type II subunit delta	Camk2d	1.03332	1.0161	1.01695	0.89341
Q923T9	Calcium/calmodulin-dependent protein kinase type II subunit gamma	Camk2g	1.05865	1.00117	1.05741	0.729902
Q9D7Z6	Calcium-activated chloride channel regulator 1	Clca1	6.51295	1.08323	6.01253	1.30018e-05
Q8BH59	Calcium-binding mitochondrial carrier protein Aralar1	Slc25a12	0.688709	1.02898	-1.49406	0.00298866
Q9QXX4	Calcium-binding mitochondrial carrier protein Aralar2	Slc25a13	0.564526	1.00083	-1.77286	0.000145254
Q8BMD8	Calcium-binding mitochondrial carrier protein SCaMC-1	Slc25a24	0.506521	1.04151	-2.0562	8.24252e-05
Q06138	Calcium-binding protein 39	Cab39	0.848983	1.00205	-1.18029	0.438268
Q80XR2	Calcium-transporting ATPase type 2C member 1	Atp2c1	1.14708	1.01991	1.12469	0.428327
A7L9Z8	Calcium-transporting ATPase type 2C member 2	Atp2c2	0.779012	1.05771	-1.35775	0.086619
Q99JT6	Calfacilitin	Tlcd1	0.712794	1.01732	-1.42723	0.0135011
P62204	Calmodulin	Calm1	2.07098	0.995956	2.07939	0.0582526
P35564	Calnexin	Canx	1.27547	0.963945	1.32318	0.0552375
O88456	Calpain small subunit 1	Capns1	0.699042	0.966416	-1.38249	0.190189
O35350	Calpain-1 catalytic subunit	Capn1	1.02099	1.00974	1.01114	0.863772
O08529	Calpain-2 catalytic subunit	Capn2	0.824672	0.986465	-1.19619	0.353667
O08688	Calpain-5	Capn5	1.25316	1.01764	1.23144	0.127932
O35646	Calpain-6	Capn6	1.17863	1.02638	1.14833	0.654538
Q9R1S8	Calpain-7	Capn7	2.589	1.01994	2.5384	0.000415063
P51125	Calpastatin	Cast	0.451075	1.04896	-2.32546	2.74014e-05
Q08093	Calponin-2	Cnn2	1.10801	1.05604	1.04922	0.995079
P14211	Calreticulin	Calr	0.856988	0.916399	-1.06932	0.741669
O09161	Calsequestrin-2	Casq2	0.362904	1.02745	-2.83119	0.00131187
O35887	Calumenin	Calu	0.884538	0.834465	1.06001	0.707187
P68181	cAMP-dependent protein kinase catalytic subunit beta	Prkacb	1.85689	0.97968	1.8954	0.000677019
Q9DBC7	cAMP-dependent protein kinase type I-alpha regulatory subunit	Prkar1a	0.764259	1.0178	-1.33175	0.0328271
P12367	cAMP-dependent protein kinase type II-alpha regulatory subunit	Prkar2a	0.630458	0.980032	-1.55448	0.00430765
B2RX12	Canalicular multispecific organic anion transporter 2	Abcc3	0.610112	1.00827	-1.65259	8.17603e-05
Q922J3	CAP-Gly domain-containing linker protein 1	Clip1	0.8563	1.02508	-1.1971	0.13101
Q60865	Caprin-1	Caprin1	2.88199	1.03194	2.79278	0.742244
Q8C196	Carbamoyl-phosphate synthase [ammonia], mitochondrial	Cps1	15.5016	1.07497	14.4205	0.317488
Q80V53	Carbohydrate sulfotransferase 14	Chst14	0.651536	1.04554	-1.60472	0.138506
P00920	Carbonic anhydrase 2	Ca2	1.20738	0.979622	1.2325	0.908533
P16015	Carbonic anhydrase 3	Ca3	0.47621	1.06258	-2.23133	0.00269135
Q64444	Carbonic anhydrase 4	Ca4	1.21231	0.952691	1.27251	0.198274
P48758	Carbonyl reductase [NADPH] 1	Cbr1	1.40599	1.03169	1.3628	0.0101884
P08074	Carbonyl reductase [NADPH] 2	Cbr2	0.15311	0.942185	-6.15365	2.17346e-06
Q91VT4	Carbonyl reductase family member 4	Cbr4	0.186155	1.03086	-5.53766	7.92856e-05
P23953	Carboxylesterase 1C	Ces1c	1.1458	0.967702	1.18405	0.89777
Q8VCT4	Carboxylesterase 1D	Ces1d	0.0563624	1.0129	-17.9713	0.000144678
Q64176	Carboxylesterase 1E	Ces1e	0.135301	1.02719	-7.59184	4.20956e-06
Q91WU0	Carboxylesterase 1F	Ces1f	0.0791395	0.979643	-12.3787	1.18473e-07
Q6P8K8	Carboxypeptidase A4	Cpa4	0.615255	1.26384	-2.05418	0.150289
O89001	Carboxypeptidase D	Cpd	0.996399	0.997741	-1.00135	0.997368
Q80V42	Carboxypeptidase M	Cpm	0.445897	0.986566	-2.21254	0.000312712
Q9WVJ3	Carboxypeptidase Q	Cpq	0.316906	0.954374	-3.01153	0.000681272
P58466	Carboxy-terminal domain RNA polymerase II polypeptide A small phosphatase 1	Ctdsp1	0.856545	0.976839	-1.14044	0.358667
P31809	Carcinoembryonic antigen-related cell adhesion molecule 1	Ceacam1	2.19835	0.908031	2.42101	0.0201647
P61014	Cardiac phospholamban	Pln	0.386751	0.984703	-2.54609	0.00148541
P47934	Carnitine O-acetyltransferase	Crat	0.33951	1.01978	-3.00369	9.54708e-07
P97742	Carnitine O-palmitoyltransferase 1, liver isoform	Cpt1a	0.773751	1.02995	-1.33112	0.0186816
Q924X2	Carnitine O-palmitoyltransferase 1, muscle isoform	Cpt1b	0.46886	1.09992	-2.34595	0.0035274
P52825	Carnitine O-palmitoyltransferase 2, mitochondrial	Cpt2	0.413466	1.05307	-2.54692	3.08849e-06
Q8BK63	Casein kinase I isoform alpha	Csnk1a1	1.31221	0.996656	1.31662	0.0561563
Q9DC28	Casein kinase I isoform delta	Csnk1d	0.801852	0.956844	-1.19329	0.200882
Q8BTH8	Casein kinase I isoform gamma-1	Csnk1g1	1.03794	1.0857	-1.04602	0.729428
Q8C4X2	Casein kinase I isoform gamma-3	Csnk1g3	0.774973	1.04053	-1.34267	0.0090478
Q60737	Casein kinase II subunit alpha	Csnk2a1	0.701917	0.977332	-1.39238	0.0259043
O54833	Casein kinase II subunit alpha'	Csnk2a2	0.743477	1.01516	-1.36542	0.0193957
P67871	Casein kinase II subunit beta	Csnk2b	0.745868	0.966131	-1.29531	0.178682
Q8VHK1	Caskin-2	Caskin2	0.409802	1.04595	-2.55232	0.000188242
Q9D1I2	Caspase recruitment domain-containing protein 19	Card19	0.793917	1.04108	-1.31132	0.0309555
O89110	Caspase-8	Casp8	1.58367	1.18064	1.34137	0.679906
P24270	Catalase	Cat	0.59941	1.02647	-1.71247	0.00587366
O88587	Catechol O-methyltransferase	Comt	1.37376	0.990486	1.38695	0.0656134
Q8BIG7	Catechol O-methyltransferase domain-containing protein 1	Comtd1	1.01586	1.02609	-1.01008	0.85191
P26231	Catenin alpha-1	Ctnna1	0.709295	1.00976	-1.42361	0.000287594
Q02248	Catenin beta-1	Ctnnb1	0.781758	1.03021	-1.31781	0.000498662
P30999	Catenin delta-1	Ctnnd1	0.798911	1.03626	-1.29709	0.00921964
O35927	Catenin delta-2	Ctnnd2	1.49294	1.03922	1.43661	0.397593
P51437	Cathelicidin antimicrobial peptide	Camp	1.75091	0.96372	1.81683	0.0909539
P10605	Cathepsin B	Ctsb	0.932772	0.974289	-1.04451	0.440379
P18242	Cathepsin D	Ctsd	0.495873	0.975715	-1.96767	0.0230746
Q9R013	Cathepsin F	Ctsf	1.90654	0.983599	1.93833	0.000665883
P28293	Cathepsin G	Ctsg	0.827706	1.02272	-1.23561	0.213983
P55097	Cathepsin K	Ctsk	1.25036	1.16359	1.07457	0.515692
P06797	Cathepsin L1	Ctsl	0.384522	1.01773	-2.64674	0.0118569
O70370	Cathepsin S	Ctss	1.62172	0.997413	1.62593	0.627496
P56203	Cathepsin W	Ctsw	1.62652	0.984229	1.65258	0.00180762
Q9WUU7	Cathepsin Z	Ctsz	0.967059	1.0215	-1.05629	0.56356
P24668	Cation-dependent mannose-6-phosphate receptor	M6pr	1.93334	0.947005	2.04153	0.00362363
P18581	Cationic amino acid transporter 2	Slc7a2	4.06124	0.987068	4.11445	1.18625e-05
Q07113	Cation-independent mannose-6-phosphate receptor	Igf2r	1.316	1.03613	1.27011	0.0435913
A2AMM0	Caveolae-associated protein 4	Cavin4	0.480763	0.987071	-2.05314	0.0663612
P49817	Caveolin-1	Cav1	0.556007	0.966239	-1.73782	0.00486011
Q9WVC3	Caveolin-2	Cav2	0.601212	0.950369	-1.58076	0.0217024
P51682	C-C chemokine receptor type 5	Ccr5	1.26372	1.09871	1.15019	0.247035
P47774	C-C chemokine receptor type 7	Ccr7	2.09383	1.03176	2.02936	5.7984e-05
P84444	C-C motif chemokine 21a	Ccl21a	0.762073	1.03358	-1.35628	0.26103
Q9JKC0	C-C motif chemokine 24	Ccl24	3.42816	1.08734	3.1528	0.000972543
P27784	C-C motif chemokine 6	Ccl6	3.76749	0.933928	4.03402	0.000900807
Q9Z121	C-C motif chemokine 8	Ccl8	2.59265	1.06041	2.44495	0.00549869
Q8K1J6	CCA tRNA nucleotidyltransferase 1, mitochondrial	Trnt1	0.754026	0.970497	-1.28709	0.10801
P53569	CCAAT/enhancer-binding protein zeta	Cebpz	1.64664	1.00611	1.63665	0.000955488
Q6ZQ08	CCR4-NOT transcription complex subunit 1	Cnot1	2.30813	1.0275	2.24635	0.00406694
Q8BH15	CCR4-NOT transcription complex subunit 10	Cnot10	1.34994	1.0098	1.33684	0.000917615
Q9CWN7	CCR4-NOT transcription complex subunit 11	Cnot11	2.65742	1.04296	2.54795	0.00259331
O35566	CD151 antigen	Cd151	0.986152	0.948682	1.0395	0.858276
Q61490	CD166 antigen	Alcam	0.696771	0.980712	-1.40751	0.0164073
Q8R2S8	CD177 antigen	Cd177	1.4288	1.00282	1.42478	0.144871
Q62192	CD180 antigen	Cd180	1.52571	1.02765	1.48466	7.66624e-06
Q9JLQ0	CD2-associated protein	Cd2ap	0.566545	1.04359	-1.84203	0.000475999
P15379	CD44 antigen	Cd44	2.46244	0.909072	2.70874	0.001557
P18181	CD48 antigen	Cd48	2.49451	0.881351	2.83033	0.000606471
Q9QWK4	CD5 antigen-like	Cd5l	1.57975	0.984771	1.60418	0.0756503
P41731	CD63 antigen	Cd63	2.51457	1.04184	2.4136	2.07338e-05
P35762	CD81 antigen	Cd81	0.606864	0.971219	-1.60039	0.00791273
P40237	CD82 antigen	Cd82	1.01486	0.96877	1.04758	0.789877
P40240	CD9 antigen	Cd9	0.91423	1.00256	-1.09662	0.488577
Q9Z0M6	CD97 antigen	Cd97	1.51417	0.971329	1.55887	0.130641
Q91W92	Cdc42 effector protein 1	Cdc42ep1	0.555118	1.01302	-1.82487	0.0213848
Q9JM96	Cdc42 effector protein 4	Cdc42ep4	0.429514	1.0289	-2.39549	2.21894e-05
Q8BGH7	CDC42 small effector protein 2	Cdc42se2	0.546774	0.920508	-1.68353	0.0331762
Q8CJ53	Cdc42-interacting protein 4	Trip10	0.661223	0.959828	-1.4516	0.12211
Q91WS0	CDGSH iron-sulfur domain-containing protein 1	Cisd1	0.573174	0.964377	-1.68252	0.00267625
Q9CQB5	CDGSH iron-sulfur domain-containing protein 2	Cisd2	1.66535	0.975959	1.70638	0.0103154
B1AR13	CDGSH iron-sulfur domain-containing protein 3, mitochondrial	Cisd3	0.387551	1.03298	-2.6654	8.55547e-05
Q8BHF7	CDP-diacylglycerol--glycerol-3-phosphate 3-phosphatidyltransferase, mitochondrial	Pgs1	0.900546	1.0395	-1.15429	0.20731
Q8VDP6	CDP-diacylglycerol--inositol 3-phosphatidyltransferase	Cdipt	0.722523	1.00069	-1.38499	0.00950652
Q8R5M8	Cell adhesion molecule 1	Cadm1	0.830749	0.903726	-1.08784	0.797099
Q8VEK0	Cell cycle control protein 50A	Tmem30a	1.19207	1.0167	1.17249	0.239233
Q8BHG3	Cell cycle control protein 50B	Tmem30b	0.837601	1.00287	-1.19731	0.0557684
Q640L3	Cell cycle progression protein 1	Ccpg1	0.654005	1.07488	-1.64354	0.0126554
P60766	Cell division control protein 42 homolog	Cdc42	1.75864	0.99561	1.76639	0.000259491
Q6A068	Cell division cycle 5-like protein	Cdc5l	3.1152	1.0422	2.98906	0.0707206
Q8R349	Cell division cycle protein 16 homolog	Cdc16	2.21738	0.94489	2.34671	0.000149346
Q8BGZ4	Cell division cycle protein 23 homolog	Cdc23	1.98172	1.0195	1.94381	0.000182126
A2A6Q5	Cell division cycle protein 27 homolog	Cdc27	2.34818	0.995103	2.35974	4.51404e-05
Q8R1U2	Cell growth regulator with EF hand domain protein 1	Cgref1	1.6904	1.11273	1.51914	0.585156
Q8R2Y2	Cell surface glycoprotein MUC18	Mcam	1.07669	0.985596	1.09242	0.421005
Q5FWI3	Cell surface hyaluronidase	Tmem2	1.2191	1.02271	1.19202	0.547213
O54692	Centromere/kinetochore protein zw10 homolog	Zw10	1.7917	0.984654	1.81963	0.00271665
Q3UPP8	Centrosomal protein of 63 kDa	Cep63	1.94772	1.02091	1.90783	0.000766373
Q9D5R3	Centrosomal protein of 83 kDa	Cep83	9.33879	1.06018	8.8087	1.17545e-05
Q9CZ62	Centrosomal protein of 97 kDa	Cep97	1.28968	1.01391	1.27199	0.731198
Q9DBS8	Centrosomal protein POC5	Poc5	0.936743	1.03432	-1.10416	0.225661
O88693	Ceramide glucosyltransferase	Ugcg	1.69387	1.03016	1.64427	0.00366552
Q8K4Q7	Ceramide kinase	Cerk	1.742	1.06684	1.63286	0.0050187
Q924Z4	Ceramide synthase 2	Cers2	0.914376	1.04065	-1.1381	0.197176
Q9D6J1	Ceramide synthase 4	Cers4	0.799956	1.07244	-1.34063	0.154531
Q9D6K9	Ceramide synthase 5	Cers5	1.16024	1.04154	1.11396	0.199268
Q8C172	Ceramide synthase 6	Cers6	1.91991	1.01004	1.90083	3.67386e-05
Q8K2Y9	Cerebral cavernous malformations protein 2 homolog	Ccm2	0.733678	1.03401	-1.40935	0.0147523
Q3UMW8	Ceroid-lipofuscinosis neuronal protein 5 homolog	Cln5	0.810328	1.01217	-1.24909	0.116648
Q61147	Ceruloplasmin	Cp	1.78984	1.0017	1.7868	0.00172269
P0C605	cGMP-dependent protein kinase 1	Prkg1	1.04407	1.00194	1.04205	0.979787
Q61410	cGMP-dependent protein kinase 2	Prkg2	0.506268	1.01815	-2.01109	0.00209064
Q8CG03	cGMP-specific 3',5'-cyclic phosphodiesterase	Pde5a	0.923352	1.00844	-1.09216	0.32893
Q921W0	Charged multivesicular body protein 1a	Chmp1a	1.2632	0.996305	1.26788	0.0482825
Q9CQD4	Charged multivesicular body protein 1b-2	Chmp1b2	1.03761	1.01576	1.02151	0.837077
Q9DB34	Charged multivesicular body protein 2a	Chmp2a	1.25744	1.04465	1.2037	0.165623
Q8BJF9	Charged multivesicular body protein 2b	Chmp2b	0.89569	1.06034	-1.18382	0.173565
Q9CQ10	Charged multivesicular body protein 3	Chmp3	1.32699	1.04183	1.27372	0.044544
Q9D8B3	Charged multivesicular body protein 4b	Chmp4b	1.57462	1.02991	1.5289	0.0152431
Q9D7F7	Charged multivesicular body protein 4c	Chmp4c	0.960579	1.03163	-1.07397	0.39459
Q9D7S9	Charged multivesicular body protein 5	Chmp5	1.09893	1.00782	1.0904	0.561507
P0C0A3	Charged multivesicular body protein 6	Chmp6	0.623696	1.03465	-1.6589	0.0131501
P97468	Chemokine-like receptor 1	Cmklr1	1.09639	0.975794	1.12359	0.354567
Q922Q9	Chitinase domain-containing protein 1	Chid1	0.384294	1.02291	-2.66179	0.00060325
Q61362	Chitinase-3-like protein 1	Chi3l1	0.97162	1.02472	-1.05465	0.478159
O35744	Chitinase-like protein 3	Chil3	2.40071	0.932678	2.57399	0.246867
Q91Z98	Chitinase-like protein 4	Chil4	2.03828	1.00475	2.02864	0.305769
Q921Q3	Chitobiosyldiphosphodolichol beta-mannosyltransferase	Alg1	1.2393	0.983291	1.26036	0.00623367
Q99LI2	Chloride channel CLIC-like protein 1	Clcc1	0.857434	1.00869	-1.17641	0.141516
Q9Z1Q5	Chloride intracellular channel protein 1	Clic1	1.2927	1.01083	1.27886	0.324245
Q9D7P7	Chloride intracellular channel protein 3	Clic3	0.80716	1.04298	-1.29217	0.223371
Q9QYB1	Chloride intracellular channel protein 4	Clic4	2.0333	0.973116	2.08948	0.0229681
Q8BXK9	Chloride intracellular channel protein 5	Clic5	0.661823	0.967024	-1.46115	0.0211687
Q8BHB9	Chloride intracellular channel protein 6	Clic6	0.382103	0.972592	-2.54536	7.22825e-06
Q8BJ64	Choline dehydrogenase, mitochondrial	Chdh	0.851123	1.09407	-1.28544	0.14778
Q6X893	Choline transporter-like protein 1	Slc44a1	0.881959	1.00318	-1.13744	0.126206
Q8BY89	Choline transporter-like protein 2	Slc44a2	0.814342	0.967344	-1.18788	0.134917
Q91VA1	Choline transporter-like protein 4	Slc44a4	0.77387	1.03257	-1.33429	0.00985548
Q8BGS7	Choline/ethanolaminephosphotransferase 1	Cept1	0.954437	1.02415	-1.07305	0.503097
Q8C025	Cholinephosphotransferase 1	Chpt1	0.599778	1.00919	-1.68261	5.86735e-05
O55226	Chondroadherin	Chad	1.16333	1.0148	1.14636	0.254769
Q8C1F4	Chondroitin sulfate N-acetylgalactosaminyltransferase 2	Csgalnact2	0.658459	0.997221	-1.51448	0.00157371
Q6ZQ11	Chondroitin sulfate synthase 1	Chsy1	1.05359	1.06139	-1.0074	0.856446
Q6IQX7	Chondroitin sulfate synthase 2	Chpf	0.952293	1.06403	-1.11734	0.298135
Q9CY57	Chromatin target of PRMT1 protein	Chtop	8.50851	1.05397	8.07283	0.291273
P23198	Chromobox protein homolog 3	Cbx3	3.13718	0.939347	3.33975	0.0263061
Q6PDQ2	Chromodomain-helicase-DNA-binding protein 4	Chd4	1.85887	0.978749	1.89923	0.026406
P0CG14	Chromosome transmission fidelity protein 8 homolog isoform 2	Chtf8	0.622827	1.13648	-1.82471	0.024539
Q9CR35	Chymotrypsinogen B	Ctrb1	0.679068	0.975956	-1.4372	0.00984437
Q8BTU1	Cilia- and flagella-associated protein 20	Cfap20	1.44689	0.989903	1.46165	0.0133892
B2RW38	Cilia- and flagella-associated protein 58	Cfap58	0.745595	0.933974	-1.25266	0.426731
P59242	Cingulin	Cgn	0.619567	1.04065	-1.67964	0.000187516
Q8R4N0	Citrate lyase subunit beta-like protein, mitochondrial	Clybl	0.227867	0.985394	-4.32442	2.66484e-05
Q9CZU6	Citrate synthase, mitochondrial	Cs	0.437823	1.00797	-2.30223	0.000560104
Q99LJ5	CKLF-like MARVEL transmembrane domain-containing protein 3	Cmtm3	1.35306	1.1753	1.15125	0.343335
Q8CJ61	CKLF-like MARVEL transmembrane domain-containing protein 4	Cmtm4	0.923826	0.992453	-1.07429	0.479895
Q9ESD6	CKLF-like MARVEL transmembrane domain-containing protein 7	Cmtm7	1.35047	1.0076	1.34028	0.117327
P28078	Class II histocompatibility antigen, M alpha chain	H2-DMa	2.08117	1.00227	2.07646	0.00114587
P35737	Class II histocompatibility antigen, M beta 1 chain	H2-DMb1	1.58606	0.998995	1.58765	0.00430596
Q68FD5	Clathrin heavy chain 1	Cltc	0.855237	1.00805	-1.17868	0.235593
Q99KN9	Clathrin interactor 1	Clint1	1.39159	0.985466	1.41211	0.685382
O08585	Clathrin light chain A	Clta	0.97572	0.973168	1.00262	0.739242
Q6IRU5	Clathrin light chain B	Cltb	0.656657	0.970714	-1.47827	0.00813241
Q9CQX5	Claudin domain-containing protein 1	Cldnd1	1.18832	0.984146	1.20747	0.138862
P56857	Claudin-18	Cldn18	0.542597	1.03489	-1.9073	4.23068e-05
Q9Z0G9	Claudin-3	Cldn3	0.95766	1.00449	-1.0489	0.537397
Q9Z261	Claudin-7	Cldn7	0.897156	0.970747	-1.08203	0.535303
Q9EPU4	Cleavage and polyadenylation specificity factor subunit 1	Cpsf1	1.34144	0.995832	1.34706	0.115845
Q9CQF3	Cleavage and polyadenylation specificity factor subunit 5	Nudt21	1.8696	0.925958	2.0191	0.444915
Q6NVF9	Cleavage and polyadenylation specificity factor subunit 6	Cpsf6	2.88746	0.93614	3.08444	0.327318
Q99LI7	Cleavage stimulation factor subunit 3	Cstf3	1.33455	0.963987	1.38441	0.00230745
Q8VBZ3	Cleft lip and palate transmembrane protein 1 homolog	Clptm1	1.11615	1.02368	1.09032	0.235845
Q8BXA5	Cleft lip and palate transmembrane protein 1-like protein	Clptm1l	1.19331	1.02473	1.16451	0.0719271
Q80TV8	CLIP-associating protein 1	Clasp1	2.06877	1.04288	1.98371	0.00910969
Q8BRT1	CLIP-associating protein 2	Clasp2	0.998091	0.99986	-1.00177	0.779856
Q5SW19	Clustered mitochondria protein homolog	Cluh	0.880807	1.05073	-1.19292	0.245351
Q06890	Clusterin	Clu	0.901806	0.981125	-1.08796	0.457406
Q9D486	C-Maf-inducing protein	Cmip	0.794302	1.10818	-1.39517	0.0912334
P54751	CMP-N-acetylneuraminate-beta-galactosamide-alpha-2,3-sialyltransferase 1	St3gal1	1.55058	1.02579	1.51159	0.0127572
Q91Y74	CMP-N-acetylneuraminate-beta-galactosamide-alpha-2,3-sialyltransferase 4	St3gal4	2.48634	1.0202	2.4371	0.00053955
Q61420	CMP-sialic acid transporter	Slc35a1	1.11474	0.99768	1.11733	0.453331
Q6SJQ7	CMRF35-like molecule 1	Cd300lf	2.56645	1.03415	2.48171	0.000149053
Q6SJQ0	CMRF35-like molecule 8	Cd300a	2.46678	1.08036	2.2833	0.0012723
Q9CQI6	Coactosin-like protein	Cotl1	3.06915	0.915977	3.35068	0.0709172
O88783	Coagulation factor V	F5	1.53821	1.08983	1.41142	0.0490982
O88947	Coagulation factor X	F10	0.903365	0.960761	-1.06354	0.635718
Q80YC5	Coagulation factor XII	F12	1.53304	0.989482	1.54934	0.0344658
Q8BH61	Coagulation factor XIII A chain	F13a1	3.12079	1.01065	3.08791	2.68774e-05
Q8CIE6	Coatomer subunit alpha	Copa	2.40489	1.00137	2.40159	0.00376261
Q9JIF7	Coatomer subunit beta	Copb1	4.97147	0.99895	4.97669	1.56309e-05
O55029	Coatomer subunit beta'	Copb2	3.54589	1.0239	3.46312	0.000326601
Q5XJY5	Coatomer subunit delta	Arcn1	2.64218	1.05963	2.49348	0.00112197
Q9QZE5	Coatomer subunit gamma-1	Copg1	1.80433	0.966929	1.86604	0.000445614
Q9QXK3	Coatomer subunit gamma-2	Copg2	2.57949	0.97552	2.64422	0.000733368
P61924	Coatomer subunit zeta-1	Copz1	1.25748	0.905547	1.38864	0.202117
P18760	Cofilin-1	Cfl1	0.906088	0.987621	-1.08998	0.498103
Q8K1A6	Coiled-coil and C2 domain-containing protein 1A	Cc2d1a	0.94821	1.01187	-1.06714	0.365826
Q8BRN9	Coiled-coil and C2 domain-containing protein 1B	Cc2d1b	0.646515	1.03466	-1.60036	0.00235371
Q8CFW7	Coiled-coil and C2 domain-containing protein 2A	Cc2d2a	0.502979	1.04462	-2.07686	0.000546073
Q9DCC3	Coiled-coil domain-containing protein 107	Ccdc107	0.935224	1.0379	-1.10978	0.380683
Q8BIS8	Coiled-coil domain-containing protein 126	Ccdc126	1.05936	0.983337	1.07731	0.572348
Q8C7V8	Coiled-coil domain-containing protein 134	Ccdc134	0.516472	0.977052	-1.89178	0.0526309
Q9D162	Coiled-coil domain-containing protein 167	Ccdc167	1.215	0.997101	1.21853	0.16826
Q9JIG7	Coiled-coil domain-containing protein 22	Ccdc22	1.25433	1.07838	1.16316	0.486793
Q9D024	Coiled-coil domain-containing protein 47	Ccdc47	1.22052	1.02635	1.18919	0.0443245
Q810U5	Coiled-coil domain-containing protein 50	Ccdc50	1.27705	1.11669	1.1436	0.393782
Q3URS9	Coiled-coil domain-containing protein 51	Ccdc51	0.756088	1.00399	-1.32787	0.0118285
Q9JJ89	Coiled-coil domain-containing protein 86	Ccdc86	18.6468	1.04399	17.861	0.0998495
Q4QRL3	Coiled-coil domain-containing protein 88B	Ccdc88b	0.784907	1.22709	-1.56336	0.252569
Q8C3X2	Coiled-coil domain-containing protein 90B, mitochondrial	Ccdc90b	0.588104	0.974498	-1.65702	0.00097648
Q9D1L0	Coiled-coil-helix-coiled-coil-helix domain-containing protein 2	Chchd2	0.197057	0.962446	-4.88411	7.57956e-05
Q91W50	Cold shock domain-containing protein E1	Csde1	1.39662	1.09886	1.27098	0.583746
P60824	Cold-inducible RNA-binding protein	Cirbp	2.32401	1.00208	2.31918	0.486704
P11087	Collagen alpha-1(I) chain	Col1a1	0.612528	1.1721	-1.91354	0.0488915
P08121	Collagen alpha-1(III) chain	Col3a1	1.0084	1.11839	-1.10907	0.562121
P02463	Collagen alpha-1(IV) chain	Col4a1	0.420779	1.08824	-2.58625	0.000587198
Q04857	Collagen alpha-1(VI) chain	Col6a1	0.936828	1.0147	-1.08313	0.589017
Q61245	Collagen alpha-1(XI) chain	Col11a1	0.690765	1.04723	-1.51604	0.0214897
Q60847	Collagen alpha-1(XII) chain	Col12a1	0.438072	1.00045	-2.28376	0.000759355
Q80X19	Collagen alpha-1(XIV) chain	Col14a1	1.51106	1.00417	1.50478	0.000263609
P39061	Collagen alpha-1(XVIII) chain	Col18a1	1.06677	0.98894	1.0787	0.661274
Q01149	Collagen alpha-2(I) chain	Col1a2	0.634447	1.05328	-1.66016	0.0104593
P08122	Collagen alpha-2(IV) chain	Col4a2	0.640128	1.07182	-1.67438	0.0092491
Q3U962	Collagen alpha-2(V) chain	Col5a2	0.637638	1.06574	-1.67139	0.00471303
Q02788	Collagen alpha-2(VI) chain	Col6a2	0.963815	1.02446	-1.06292	0.672179
Q9QZS0	Collagen alpha-3(IV) chain	Col4a3	0.564307	1.03132	-1.82758	0.00214773
Q9QZR9	Collagen alpha-4(IV) chain	Col4a4	0.658081	1.03311	-1.56988	0.00792932
A6H584	Collagen alpha-5(VI) chain	Col6a5	2.42494	1.08166	2.24187	0.000174304
Q8C6K9	Collagen alpha-6(VI) chain	Col6a6	0.474363	1.09676	-2.31207	0.000586133
Q8K4Q8	Collectin-12	Colec12	1.29612	1.00902	1.28454	0.0290474
P98086	Complement C1q subcomponent subunit A	C1qa	1.46214	0.925629	1.57962	0.0471925
P14106	Complement C1q subcomponent subunit B	C1qb	1.16659	0.94848	1.22995	0.109606
Q02105	Complement C1q subcomponent subunit C	C1qc	1.38908	0.901386	1.54105	0.0312678
Q9QXP7	Complement C1q tumor necrosis factor-related protein 1	C1qtnf1	0.588949	1.05	-1.78284	0.00565777
Q3UZ09	Complement C1r subcomponent-like protein	C1rl	0.456913	1.02611	-2.24575	0.0510672
P01027	Complement C3	C3	1.22948	1.04425	1.17737	0.645895
P01029	Complement C4-B	C4b	1.04151	1.04686	-1.00514	0.973876
P06684	Complement C5	C5	0.756545	1.08146	-1.42948	0.116484
O89103	Complement component C1q receptor	Cd93	1.02765	0.985013	1.04329	0.811156
Q8K182	Complement component C8 alpha chain	C8a	1.54599	1.02322	1.5109	0.00205782
Q64735	Complement component receptor 1-like protein	Cr1l	1.09696	0.918479	1.19433	0.352885
Q61475	Complement decay-accelerating factor, GPI-anchored	Cd55	1.27839	0.920232	1.3892	0.152278
P04186	Complement factor B	Cfb	1.37863	1.00579	1.37069	0.0330075
P06909	Complement factor H	Cfh	1.24424	1.05013	1.18484	0.247281
Q9CWX2	Complex I intermediate-associated protein 30, mitochondrial	Ndufaf1	1.25931	1.02048	1.23404	0.241932
Q8K2Z4	Condensin complex subunit 1	Ncapd2	3.94774	1.02492	3.85174	3.66027e-05
Q8CI04	Conserved oligomeric Golgi complex subunit 3	Cog3	3.63675	1.112	3.27045	0.000795858
Q8C0L8	Conserved oligomeric Golgi complex subunit 5	Cog5	3.24998	0.977713	3.32406	0.000350729
Q9JJA2	Conserved oligomeric Golgi complex subunit 8	Cog8	2.72429	1.00781	2.70318	8.12884e-05
Q6A0A9	Constitutive coactivator of PPAR-gamma-like protein 1	FAM120A	1.10466	1.01002	1.09371	0.658708
Q99LD4	COP9 signalosome complex subunit 1	Gps1	1.5338	1.00159	1.53136	0.00981134
P61202	COP9 signalosome complex subunit 2	Cops2	0.987944	1.01177	-1.02412	0.80409
O88544	COP9 signalosome complex subunit 4	Cops4	1.27539	1.02302	1.24668	0.178149
Q9CZ04	COP9 signalosome complex subunit 7a	Cops7a	0.692889	0.988265	-1.4263	0.0169176
Q8VBV7	COP9 signalosome complex subunit 8	Cops8	1.0804	0.989496	1.09187	0.949981
Q8C166	Copine-1	Cpne1	0.604813	1.00648	-1.66412	0.000299127
P59108	Copine-2	Cpne2	1.22516	1.02995	1.18954	0.367384
Q8BT60	Copine-3	Cpne3	0.594375	1.01846	-1.71349	0.00290153
Q9DC53	Copine-8	Cpne8	0.780636	1.00832	-1.29166	0.00274203
Q9WU84	Copper chaperone for superoxide dismutase	Ccs	0.770269	0.965274	-1.25316	0.416691
Q64430	Copper-transporting ATPase 1	Atp7a	1.12836	1.04309	1.08175	0.242363
Q64446	Copper-transporting ATPase 2	Atp7b	0.396856	1.01958	-2.56914	6.03902e-06
Q3UMF0	Cordon-bleu protein-like 1	Cobll1	0.574918	1.05267	-1.831	0.000848295
Q9QZQ8	Core histone macro-H2A.1	H2afy	1.77113	1.16371	1.52196	0.0762919
Q8CCK0	Core histone macro-H2A.2	H2afy2	0.693694	1.08072	-1.55792	0.0568503
Q08024	Core-binding factor subunit beta	Cbfb	2.06279	1.0805	1.90911	0.114201
Q62267	Cornifin-B	Sprr1b	0.189436	1.55137	-8.18938	0.100018
O89053	Coronin-1A	Coro1a	1.39833	0.999518	1.39901	0.16952
Q9WUM3	Coronin-1B	Coro1b	0.750422	1.02491	-1.36578	0.0520142
Q9WUM4	Coronin-1C	Coro1c	0.985731	0.999902	-1.01438	0.709296
Q8C0P5	Coronin-2A	Coro2a	1.15644	1.09899	1.05228	0.927348
P50172	Corticosteroid 11-beta-dehydrogenase isozyme 1	Hsd11b1	0.733079	0.966804	-1.31883	0.0219194
P51661	Corticosteroid 11-beta-dehydrogenase isozyme 2	Hsd11b2	2.21477	0.871319	2.54186	0.0143446
P97792	Coxsackievirus and adenovirus receptor homolog	Cxadr	0.882423	0.968947	-1.09805	0.386536
Q04447	Creatine kinase B-type	Ckb	0.931262	0.99691	-1.07049	0.452471
P07310	Creatine kinase M-type	Ckm	0.461194	1.00103	-2.17052	0.0312543
P30275	Creatine kinase U-type, mitochondrial	Ckmt1	0.792937	1.07664	-1.35779	0.0271305
P47941	Crk-like protein	Crkl	0.607094	1.03383	-1.70291	0.00143636
P63154	Crooked neck-like protein 1	Crnkl1	1.67923	1.091	1.53916	0.0250732
Q91YT8	CSC1-like protein 1	Tmem63a	0.964534	1.00046	-1.03725	0.557239
Q3TWI9	CSC1-like protein 2	Tmem63b	0.786724	1.00534	-1.27789	0.112743
Q8R311	cTAGE family member 5	Ctage5	1.43589	0.959594	1.49635	0.0129584
Q3TP92	CTD nuclear envelope phosphatase 1	Ctdnep1	1.31723	1.00335	1.31283	0.031431
P58465	CTD small phosphatase-like protein	Ctdspl	0.605305	0.961601	-1.58862	0.00320005
P70698	CTP synthase 1	Ctps1	2.35229	1.11607	2.10766	0.000449893
P70303	CTP synthase 2	Ctps2	1.12405	1.02457	1.09709	0.955274
Q8BWY2	C-type lectin domain family 1 member A	Clec1a	0.897109	0.973161	-1.08477	0.507864
Q9JL99	C-type lectin domain family 1 member B	Clec1b	0.84223	0.980973	-1.16473	0.55744
P49300	C-type lectin domain family 10 member A	Clec10a	1.7956	0.993452	1.80743	0.000158802
Q504P2	C-type lectin domain family 12 member A	Clec12a	1.63037	0.957962	1.70192	0.00123609
Q8VCP9	C-type lectin domain family 14 member A	Clec14a	0.737985	1.05077	-1.42383	0.00541093
Q91V08	C-type lectin domain family 2 member D	Clec2d	1.75595	1.00035	1.75533	0.00088288
Q64449	C-type mannose receptor 2	Mrc2	0.982762	1.02489	-1.04287	0.622158
Q9WTX6	Cullin-1	Cul1	1.3492	0.993426	1.35813	0.0132221
Q9D4H8	Cullin-2	Cul2	1.36016	0.990242	1.37356	0.000195527
Q9JLV5	Cullin-3	Cul3	1.10169	1.00104	1.10055	0.332806
Q3TCH7	Cullin-4A	Cul4a	1.6597	1.00054	1.6588	0.0191102
Q9D5V5	Cullin-5	Cul5	1.04929	0.976825	1.07418	0.583727
Q8VE73	Cullin-7	Cul7	1.90956	1.01116	1.88849	0.035139
Q80TT8	Cullin-9	Cul9	1.44603	1.00952	1.43239	0.0885695
Q6ZQ38	Cullin-associated NEDD8-dissociated protein 1	Cand1	1.7365	1.00473	1.72833	0.0127891
Q9WVL7	C-X-C motif chemokine 15	Cxcl15	0.777374	1.02172	-1.31432	0.156963
Q9CWW7	CXXC-type zinc finger protein 1	Cxxc1	1.42795	1.18139	1.20871	0.248538
P81269	Cyclic AMP-dependent transcription factor ATF-1	Atf1	1.87416	0.979858	1.91269	0.00678728
F6VAN0	Cyclic AMP-dependent transcription factor ATF-6 alpha	Atf6	0.786738	1.00442	-1.27668	0.0870603
O35451	Cyclic AMP-dependent transcription factor ATF-6 beta	Atf6b	0.679779	1.04464	-1.53673	0.00901499
Q9Z125	Cyclic AMP-responsive element-binding protein 3-like protein 1	Creb3l1	1.00277	1.00092	1.00185	0.928494
Q8K1L0	Cyclic AMP-responsive element-binding protein 5	Creb5	1.24504	0.978155	1.27284	0.0945017
P11440	Cyclin-dependent kinase 1	Cdk1	2.17933	1.18301	1.84219	0.323409
Q14AX6	Cyclin-dependent kinase 12	Cdk12	2.5579	1.08096	2.36633	8.58139e-05
Q8K0D0	Cyclin-dependent kinase 17	Cdk17	0.650994	1.00453	-1.54307	0.0044442
P49615	Cyclin-dependent-like kinase 5	Cdk5	1.6965	1.01711	1.66796	0.0191714
Q99KY4	Cyclin-G-associated kinase	Gak	2.69932	1.06139	2.54319	0.000416943
Q52KE7	Cyclin-L1	Ccnl1	1.59033	0.982727	1.61828	0.0242102
Q9JJA7	Cyclin-L2	Ccnl2	2.3099	0.917942	2.51639	0.00573674
Q8BGU5	Cyclin-Y	Ccny	0.660227	0.98656	-1.49428	0.0529209
Q62426	Cystatin-B	Cstb	1.41797	1.00176	1.41549	0.0279814
P21460	Cystatin-C	Cst3	0.351706	0.978725	-2.7828	0.0109805
P97315	Cysteine and glycine-rich protein 1	Csrp1	0.846425	1.00713	-1.18986	0.202031
P97314	Cysteine and glycine-rich protein 2	Csrp2	0.614209	1.01673	-1.65535	0.06147
Q9Z1J3	Cysteine desulfurase, mitochondrial	Nfs1	0.702701	1.06928	-1.52167	0.0725975
Q8K353	Cysteine-rich and transmembrane domain-containing protein 1	Cystm1	0.978322	0.961629	1.01736	0.918957
O70333	Cysteine-rich PDZ-binding protein	Cript	2.87163	1.11351	2.57891	0.965628
P63254	Cysteine-rich protein 1	Crip1	4.03452	1.13779	3.54593	0.754018
Q9DCT8	Cysteine-rich protein 2	Crip2	0.445845	1.01044	-2.26635	0.000547932
Q8BZQ2	Cysteine-rich secretory protein LCCL domain-containing 2	Crispld2	0.509095	1.00186	-1.96792	0.000453088
Q91XD7	Cysteine-rich with EGF-like domain protein 1	Creld1	0.682552	1.0055	-1.47314	0.0306889
Q9CYA0	Cysteine-rich with EGF-like domain protein 2	Creld2	1.13142	0.915084	1.23642	0.775295
Q9ER72	Cysteine--tRNA ligase, cytoplasmic	Cars	0.968637	1.08039	-1.11537	0.427147
Q61093	Cytochrome b-245 heavy chain	Cybb	6.24253	0.954328	6.54129	8.92195e-05
Q61462	Cytochrome b-245 light chain	Cyba	4.87786	0.962029	5.07038	0.00227423
P56395	Cytochrome b5	Cyb5a	0.397839	0.937023	-2.35528	0.00331914
Q9CQX2	Cytochrome b5 type B	Cyb5b	1.11423	0.945055	1.17901	0.448426
Q9WUE3	Cytochrome b561 domain-containing protein 2	Cyb561d2	1.20229	1.03605	1.16046	0.203205
Q9CZ13	Cytochrome b-c1 complex subunit 1, mitochondrial	Uqcrc1	0.487266	0.974513	-1.99996	9.4314e-05
Q9DB77	Cytochrome b-c1 complex subunit 2, mitochondrial	Uqcrc2	0.530414	1.02878	-1.93957	1.78169e-06
P99028	Cytochrome b-c1 complex subunit 6, mitochondrial	Uqcrh	1.01652	0.884296	1.14952	0.846934
Q9D855	Cytochrome b-c1 complex subunit 7	Uqcrb	0.761906	0.962032	-1.26266	0.0274926
Q9CQ69	Cytochrome b-c1 complex subunit 8	Uqcrq	0.591079	1.03798	-1.75607	0.0038057
Q8R1I1	Cytochrome b-c1 complex subunit 9	Uqcr10	0.614358	0.962358	-1.56644	0.00964813
Q9CR68	Cytochrome b-c1 complex subunit Rieske, mitochondrial	Uqcrfs1	0.496881	0.987855	-1.98811	2.91625e-06
Q8BH51	Cytochrome c oxidase assembly protein COX14	Cox14	0.813172	1.03096	-1.26782	0.110072
Q8BJ03	Cytochrome c oxidase assembly protein COX15 homolog	Cox15	0.771253	1.04389	-1.3535	0.0865968
P00405	Cytochrome c oxidase subunit 2	Mtco2	0.586728	1.00374	-1.71075	0.00640607
P19783	Cytochrome c oxidase subunit 4 isoform 1, mitochondrial	Cox4i1	0.609787	1.01659	-1.66711	5.2093e-05
P12787	Cytochrome c oxidase subunit 5A, mitochondrial	Cox5a	0.644605	0.923438	-1.43256	0.0900066
P19536	Cytochrome c oxidase subunit 5B, mitochondrial	Cox5b	0.592152	1.02074	-1.72377	0.00408007
P56391	Cytochrome c oxidase subunit 6B1	Cox6b1	0.443224	0.958539	-2.16265	8.32248e-05
Q9CPQ1	Cytochrome c oxidase subunit 6C	Cox6c	0.732193	1.01237	-1.38265	0.00752912
P56392	Cytochrome c oxidase subunit 7A1, mitochondrial	Cox7a1	0.293924	0.990944	-3.37143	0.00123003
P48771	Cytochrome c oxidase subunit 7A2, mitochondrial	Cox7a2	0.607601	0.964886	-1.58803	0.0124396
P17665	Cytochrome c oxidase subunit 7C, mitochondrial	Cox7c	0.707085	0.934689	-1.32189	0.215827
Q62425	Cytochrome c oxidase subunit NDUFA4	Ndufa4	0.365064	1.00333	-2.74837	3.86575e-08
P62897	Cytochrome c, somatic	Cycs	0.899049	0.982793	-1.09315	0.419529
Q9D0M3	Cytochrome c1, heme protein, mitochondrial	Cyc1	0.606449	0.996297	-1.64284	0.000711366
P53702	Cytochrome c-type heme lyase	Hccs	0.984745	1.03386	-1.04987	0.46801
Q64429	Cytochrome P450 1B1	Cyp1b1	2.17024	1.05212	2.06273	0.00191188
Q8BKE6	Cytochrome P450 20A1	Cyp20a1	0.92831	1.01365	-1.09193	0.407981
P20852	Cytochrome P450 2A5	Cyp2a5	0.13033	1.04029	-7.98196	3.01449e-07
P12791	Cytochrome P450 2B10	Cyp2b10	0.424579	0.992897	-2.33855	1.38712e-05
O55071	Cytochrome P450 2B19	Cyp2b19	0.581451	0.963525	-1.65711	0.000782562
P24457	Cytochrome P450 2D11	Cyp2d11	0.559519	1.01352	-1.81141	0.00143387
Q8CIM7	Cytochrome P450 2D26	Cyp2d26	0.464911	0.983958	-2.11644	0.00091915
Q05421	Cytochrome P450 2E1	Cyp2e1	0.432989	1.15644	-2.67083	0.0415183
P33267	Cytochrome P450 2F2	Cyp2f2	0.227041	1.00018	-4.40531	1.91686e-06
O54750	Cytochrome P450 2J6	Cyp2j6	0.815475	1.04706	-1.28398	0.0573835
Q9DBX6	Cytochrome P450 2S1	Cyp2s1	0.531352	0.993503	-1.86976	0.000893584
Q64464	Cytochrome P450 3A13	Cyp3a13	0.334059	1.02868	-3.07934	3.22624e-05
Q91WL5	Cytochrome P450 4A12A	Cyp4a12a	0.178216	1.06113	-5.95416	3.10487e-07
Q64462	Cytochrome P450 4B1	Cyp4b1	0.297009	0.998086	-3.36046	1.3948e-06
Q9DBW0	Cytochrome P450 4V2	Cyp4v2	0.81838	1.03763	-1.26791	0.00724208
Q9QX11	Cytohesin-1	Cyth1	0.752708	1.02861	-1.36655	0.0738144
P63034	Cytohesin-2	Cyth2	0.78437	0.971887	-1.23907	0.487802
O08967	Cytohesin-3	Cyth3	0.585157	0.988273	-1.6889	0.000438774
Q9Z2L7	Cytokine receptor-like factor 3	Crlf3	1.23428	1.04633	1.17963	0.940891
P28271	Cytoplasmic aconitate hydratase	Aco1	1.20839	1.00272	1.20512	0.707311
Q9JHU4	Cytoplasmic dynein 1 heavy chain 1	Dync1h1	1.63852	1.01028	1.62185	0.000593119
O88487	Cytoplasmic dynein 1 intermediate chain 2	Dync1i2	0.769435	1.03197	-1.3412	0.0539722
Q8R1Q8	Cytoplasmic dynein 1 light intermediate chain 1	Dync1li1	1.39307	0.976674	1.42634	0.0177859
Q6PDL0	Cytoplasmic dynein 1 light intermediate chain 2	Dync1li2	1.13966	0.976688	1.16686	0.372599
Q45VK7	Cytoplasmic dynein 2 heavy chain 1	Dync2h1	1.28163	1.07826	1.18861	0.42849
Q8K0T2	Cytoplasmic dynein 2 light intermediate chain 1	Dync2li1	0.634301	1.02872	-1.62182	0.0170335
Q7TMB8	Cytoplasmic FMR1-interacting protein 1	Cyfip1	1.50686	1.02233	1.47395	0.000830274
Q5SQX6	Cytoplasmic FMR1-interacting protein 2	Cyfip2	1.85357	1.06547	1.73967	4.00363e-05
Q8BMK4	Cytoskeleton-associated protein 4	Ckap4	1.7824	0.990276	1.79991	0.0368319
A2AGT5	Cytoskeleton-associated protein 5	Ckap5	1.3988	1.0051	1.3917	0.00831485
Q9CPY7	Cytosol aminopeptidase	Lap3	0.797719	1.01073	-1.26702	0.0870424
Q8R0Y6	Cytosolic 10-formyltetrahydrofolate dehydrogenase	Aldh1l1	0.782361	1.03549	-1.32355	0.0139434
Q91V12	Cytosolic acyl coenzyme A thioester hydrolase	Acot7	1.30697	0.979094	1.33487	0.015993
Q9D1A2	Cytosolic non-specific dipeptidase	Cndp2	1.12703	1.03297	1.09106	0.967737
P47713	Cytosolic phospholipase A2	Pla2g4a	4.09796	0.9857	4.15741	8.44478e-06
Q64GA5	Cytosolic phospholipase A2 gamma	Pla2g4c	4.48135	1.05543	4.24601	7.20551e-05
Q5SXY1	Cytospin-B	Specc1	1.35416	1.03858	1.30385	0.2816
Q61753	D-3-phosphoglycerate dehydrogenase	Phgdh	2.72928	1.09143	2.50064	0.276714
Q9QYB2	Dachshund homolog 1	Dach1	0.955781	0.999732	-1.04598	0.720907
Q6PJN8	DALR anticodon-binding domain-containing protein 3	Dalrd3	5.04183	1.00128	5.03538	4.90503e-05
Q922Z0	D-aspartate oxidase	Ddo	0.935282	1.10201	-1.17827	0.404717
O88291	DBIRD complex subunit ZNF326	Znf326	14.2883	1.06993	13.3543	0.213254
Q8K3H0	DCC-interacting protein 13-alpha	Appl1	1.06113	0.97507	1.08826	0.414053
Q8K0V2	DCN1-like protein 3	Dcun1d3	0.991789	1.05205	-1.06076	0.720326
P61963	DDB1- and CUL4-associated factor 7	Dcaf7	1.19876	0.966337	1.24052	0.154357
Q8N7N5	DDB1- and CUL4-associated factor 8	Dcaf8	0.658136	1.08567	-1.64961	0.102259
Q80WW9	DDRGK domain-containing protein 1	Ddrgk1	1.92146	0.964626	1.99193	0.00299052
O35613	Death domain-associated protein 6	Daxx	1.29856	1.06497	1.21935	0.183875
Q8BUR4	Dedicator of cytokinesis protein 1	Dock1	1.45421	0.989584	1.46952	0.0398537
Q8BZN6	Dedicator of cytokinesis protein 10	Dock10	2.43311	1.02215	2.38037	5.3595e-06
A2AF47	Dedicator of cytokinesis protein 11	Dock11	2.18804	1.0266	2.13134	0.000607153
Q8C3J5	Dedicator of cytokinesis protein 2	Dock2	5.00004	1.04462	4.78648	2.46526e-06
P59764	Dedicator of cytokinesis protein 4	Dock4	1.2021	1.0217	1.17657	0.283677
B2RY04	Dedicator of cytokinesis protein 5	Dock5	2.15905	1.02498	2.10643	0.00177953
Q8VDR9	Dedicator of cytokinesis protein 6	Dock6	1.10652	1.02123	1.08352	0.969145
Q8R1A4	Dedicator of cytokinesis protein 7	Dock7	1.3654	1.0193	1.33954	0.025168
Q8C147	Dedicator of cytokinesis protein 8	Dock8	2.03097	1.01582	1.99935	6.25242e-05
Q8BIK4	Dedicator of cytokinesis protein 9	Dock9	1.02347	1.0122	1.01114	0.933643
Q99L04	Dehydrogenase/reductase SDR family member 1	Dhrs1	1.20732	0.996626	1.21141	0.0641762
Q5SS80	Dehydrogenase/reductase SDR family member 13	Dhrs13	0.966423	1.03445	-1.07039	0.501061
Q99LB2	Dehydrogenase/reductase SDR family member 4	Dhrs4	1.06541	0.991423	1.07463	0.416221
Q9CXR1	Dehydrogenase/reductase SDR family member 7	Dhrs7	1.0292	0.987743	1.04198	0.758783
Q99J47	Dehydrogenase/reductase SDR family member 7B	Dhrs7b	0.889819	1.03184	-1.15961	0.0294845
Q8VBZ0	Dehydrogenase/reductase SDR family member on chromosome X homolog	Dhrsx	1.87364	1.07596	1.74136	0.00203791
Q3USZ8	Deleted in autism protein 1 homolog		0.870286	1.02639	-1.17937	0.204631
Q71KT5	Delta(14)-sterol reductase	Tm7sf2	1.03061	1.01092	1.01948	0.893898
Q8VCH6	Delta(24)-sterol reductase	Dhcr24	0.911486	1.05402	-1.15638	0.211158
O35459	Delta(3,5)-Delta(2,4)-dienoyl-CoA isomerase, mitochondrial	Ech1	0.730054	1.00711	-1.3795	0.0231527
Q8CHT0	Delta-1-pyrroline-5-carboxylate dehydrogenase, mitochondrial	Aldh4a1	0.349941	1.0063	-2.87563	6.90266e-05
Q9Z110	Delta-1-pyrroline-5-carboxylate synthase	Aldh18a1	1.49252	1.07883	1.38346	0.349914
P82347	Delta-sarcoglycan	Sgcd	0.633961	0.994104	-1.56808	2.24489e-05
A2RT67	DENN domain-containing protein 3	Dennd3	1.67329	1.0077	1.6605	0.000184855
A6H8H2	DENN domain-containing protein 4C	Dennd4c	1.60607	1.06321	1.51059	0.00895873
Q6PAL8	DENN domain-containing protein 5A	Dennd5a	0.589537	1.012	-1.71659	0.0248318
Q60710	Deoxynucleoside triphosphate triphosphohydrolase SAMHD1	Samhd1	1.6859	1.0075	1.67336	9.09871e-06
P49183	Deoxyribonuclease-1	Dnase1	0.993271	0.942226	1.05417	0.826873
Q91YP3	Deoxyribose-phosphate aldolase	Dera	1.98174	1.00882	1.96441	0.0025126
Q8BHC4	Dephospho-CoA kinase domain-containing protein	Dcakd	0.774575	1.07707	-1.39052	0.0488306
Q99J56	Derlin-1	Derl1	1.34436	0.997326	1.34796	0.00865395
Q8BNI4	Derlin-2	Derl2	1.0657	1.02642	1.03827	0.622959
Q9D8K3	Derlin-3	Derl3	1.63629	1.00389	1.62994	0.0170221
Q8BLI4	Dermatan-sulfate epimerase	Dse	0.911992	1.03557	-1.1355	0.295713
Q9QZZ6	Dermatopontin	Dpt	0.370879	1.01922	-2.74811	0.000493678
P31001	Desmin	Des	1.01481	0.942691	1.0765	0.542286
P55849	Desmocollin-1	Dsc1	1.07151	1.14446	-1.06808	0.610995
Q61495	Desmoglein-1-alpha	Dsg1a	0.678136	1.1648	-1.71765	0.118534
O55111	Desmoglein-2	Dsg2	1.31032	1.00988	1.2975	0.316816
E9Q557	Desmoplakin	Dsp	0.67272	1.20945	-1.79786	0.139436
Q9R0P5	Destrin	Dstn	0.474003	0.982242	-2.07223	0.00227486
Q9QXB9	Developmentally-regulated GTP-binding protein 2	Drg2	1.39986	0.992445	1.41052	0.0328406
Q9EPS3	D-glucuronyl C5-epimerase	Glce	0.601268	1.02703	-1.7081	0.000372152
Q9R1C6	Diacylglycerol kinase epsilon	Dgke	1.12341	1.04198	1.07816	0.604096
Q80UP3	Diacylglycerol kinase zeta	Dgkz	0.839318	0.961594	-1.14568	0.504549
Q9DCV3	Diacylglycerol O-acyltransferase 2	Dgat2	0.590548	1.09267	-1.85027	0.037531
O08749	Dihydrolipoyl dehydrogenase, mitochondrial	Dld	0.269319	0.98778	-3.6677	0.00025654
Q8BMF4	Dihydrolipoyllysine-residue acetyltransferase component of pyruvate dehydrogenase complex, mitochondrial	Dlat	0.407465	0.929491	-2.28115	0.00156325
Q9D2G2	Dihydrolipoyllysine-residue succinyltransferase component of 2-oxoglutarate dehydrogenase complex, mitochondrial	Dlst	0.287161	0.944511	-3.28913	1.73923e-05
O35435	Dihydroorotate dehydrogenase (quinone), mitochondrial	Dhodh	0.546155	1.00003	-1.83104	4.27265e-06
Q8BVI4	Dihydropteridine reductase	Qdpr	0.694234	0.961291	-1.38468	0.0100698
O08553	Dihydropyrimidinase-related protein 2	Dpysl2	0.370127	1.0046	-2.7142	1.22993e-06
Q62188	Dihydropyrimidinase-related protein 3	Dpysl3	0.697877	1.01408	-1.45309	0.00173931
O35098	Dihydropyrimidinase-related protein 4	Dpysl4	0.528125	1.0398	-1.96886	0.000329058
P98192	Dihydroxyacetone phosphate acyltransferase	Gnpat	1.24066	1.05399	1.17711	0.0652488
P50285	Dimethylaniline monooxygenase [N-oxide-forming] 1	Fmo1	0.576445	1.01201	-1.7556	0.000917106
Q8K2I3	Dimethylaniline monooxygenase [N-oxide-forming] 2	Fmo2	0.455987	1.02439	-2.24653	0.000245725
P97501	Dimethylaniline monooxygenase [N-oxide-forming] 3	Fmo3	0.240645	1.00669	-4.18331	0.000100644
P97872	Dimethylaniline monooxygenase [N-oxide-forming] 5	Fmo5	0.745851	1.00879	-1.35254	0.0303372
Q8R242	Di-N-acetylchitobiase	Ctbs	0.496217	1.02086	-2.05729	0.0251539
P31428	Dipeptidase 1	Dpep1	0.499756	0.905896	-1.81268	0.035548
Q9DA79	Dipeptidase 3	Dpep3	0.572657	1.06219	-1.85485	0.0365628
P97821	Dipeptidyl peptidase 1	Ctsc	1.2806	0.984702	1.3005	0.117769
Q99KK7	Dipeptidyl peptidase 3	Dpp3	1.55592	1.04573	1.48788	0.359478
P28843	Dipeptidyl peptidase 4	Dpp4	0.659054	1.01901	-1.54618	0.0203212
P98078	Disabled homolog 2	Dab2	0.671178	1.02515	-1.52738	0.00508096
Q3UHC7	Disabled homolog 2-interacting protein	Dab2ip	1.48959	1.02107	1.45885	0.053369
Q62371	Discoidin domain-containing receptor 2	Ddr2	0.792683	1.06654	-1.34548	0.113057
Q8BWT5	Disco-interacting protein 2 homolog A	Dip2a	0.749415	1.05797	-1.41173	0.0298334
Q3UH60	Disco-interacting protein 2 homolog B	Dip2b	0.66084	1.04088	-1.57509	0.0111208
Q8BPM0	Disheveled-associated activator of morphogenesis 1	Daam1	0.783161	1.02491	-1.30869	0.00317796
Q80U19	Disheveled-associated activator of morphogenesis 2	Daam2	0.792871	1.09235	-1.37772	0.0810201
O35598	Disintegrin and metalloproteinase domain-containing protein 10	Adam10	1.38255	0.999537	1.38319	0.00764083
O88839	Disintegrin and metalloproteinase domain-containing protein 15	Adam15	1.00163	1.08259	-1.08082	0.401987
Q9Z0F8	Disintegrin and metalloproteinase domain-containing protein 17	Adam17	1.29856	1.00085	1.29746	0.0199795
Q9JLN6	Disintegrin and metalloproteinase domain-containing protein 28	Adam28	0.305102	1.03061	-3.37794	0.000191273
Q05910	Disintegrin and metalloproteinase domain-containing protein 8	Adam8	3.7409	0.958334	3.90355	0.00132522
Q61072	Disintegrin and metalloproteinase domain-containing protein 9	Adam9	1.31948	0.989292	1.33376	0.000287346
Q811D0	Disks large homolog 1	Dlg1	0.559076	1.05205	-1.88177	1.87524e-06
B1AZP2	Disks large-associated protein 4	Dlgap4	1.88977	1.00328	1.88359	0.00423398
Q6PNC0	DmX-like protein 1	Dmxl1	1.9358	1.0745	1.80158	0.00516965
P13864	DNA (cytosine-5)-methyltransferase 1	Dnmt1	2.3398	0.996245	2.34862	9.96478e-05
Q3U1J4	DNA damage-binding protein 1	Ddb1	1.1168	1.00831	1.10759	0.830009
Q99J79	DNA damage-binding protein 2	Ddb2	1.55369	0.984507	1.57814	0.796329
Q9DC58	DNA damage-regulated autophagy modulator protein 1	Dram1	0.952321	1.02176	-1.07291	0.596693
Q99J72	DNA dC->dU-editing enzyme APOBEC-3	Apobec3	4.79623	0.999511	4.79857	0.00029793
P97386	DNA ligase 3	Lig3	1.61877	0.984836	1.6437	0.430504
P54276	DNA mismatch repair protein Msh6	Msh6	2.70124	0.932687	2.89619	0.0137501
P33609	DNA polymerase alpha catalytic subunit	Pola1	1.44774	0.981009	1.47576	0.0522613
Q9QXE2	DNA polymerase lambda	Poll	1.3475	1.12344	1.19944	0.62719
Q9QZD4	DNA repair endonuclease XPF	Ercc4	1.24437	1.12124	1.10982	0.55958
P51612	DNA repair protein complementing XP-C cells homolog	Xpc	1.41659	1.00894	1.40404	0.0664656
P70388	DNA repair protein RAD50	Rad50	3.25617	1.00518	3.23939	7.46964e-05
P25206	DNA replication licensing factor MCM3	Mcm3	5.69701	1.03312	5.51435	2.71348e-07
P49718	DNA replication licensing factor MCM5	Mcm5	1.51425	1.0478	1.44517	0.437715
P97311	DNA replication licensing factor MCM6	Mcm6	6.40118	1.09683	5.83609	0.213244
Q61881	DNA replication licensing factor MCM7	Mcm7	3.0117	1.0994	2.73939	0.00217183
Q04750	DNA topoisomerase 1	Top1	2.3494	1.02614	2.28956	6.01619e-05
Q01320	DNA topoisomerase 2-alpha	Top2a	3.04402	1.01758	2.99144	0.000177831
Q64511	DNA topoisomerase 2-beta	Top2b	1.5335	0.967525	1.58498	0.00116419
P28352	DNA-(apurinic or apyrimidinic site) lyase	Apex1	1.93454	1.0761	1.79774	0.000335021
P97313	DNA-dependent protein kinase catalytic subunit	Prkdc	11.862	1.14238	10.3835	0.336329
P08775	DNA-directed RNA polymerase II subunit RPB1	Polr2a	3.12104	1.01915	3.06239	0.345501
Q8CFI7	DNA-directed RNA polymerase II subunit RPB2	Polr2b	2.31035	1.04372	2.21358	0.0040537
P59470	DNA-directed RNA polymerase III subunit RPC2	Polr3b	2.10056	1.01834	2.06272	0.268558
Q80UW8	DNA-directed RNA polymerases I, II, and III subunit RPABC1	Polr2e	2.01102	0.98028	2.05147	0.00219232
Q923G2	DNA-directed RNA polymerases I, II, and III subunit RPABC3	Polr2h	1.6839	1.04119	1.61729	0.0674243
P63037	DnaJ homolog subfamily A member 1	Dnaja1	1.9965	1.02027	1.95685	2.29619e-05
Q9QYJ0	DnaJ homolog subfamily A member 2	Dnaja2	1.75612	0.993419	1.76775	0.000310774
Q99M87	DnaJ homolog subfamily A member 3, mitochondrial	Dnaja3	0.400337	1.03786	-2.59246	0.000167165
Q9QYJ3	DnaJ homolog subfamily B member 1	Dnajb1	1.50041	0.989769	1.51592	0.0337626
Q99KV1	DnaJ homolog subfamily B member 11	Dnajb11	0.664217	1.00557	-1.51393	0.0607995
Q9QYI4	DnaJ homolog subfamily B member 12	Dnajb12	1.02112	1.0176	1.00347	0.874311
Q149L6	DnaJ homolog subfamily B member 14	Dnajb14	1.07147	0.983492	1.08946	0.641757
Q9QYI5	DnaJ homolog subfamily B member 2	Dnajb2	0.882546	1.06166	-1.20295	0.227318
Q9D832	DnaJ homolog subfamily B member 4	Dnajb4	0.447034	0.947179	-2.11881	0.00177142
O54946	DnaJ homolog subfamily B member 6	Dnajb6	0.757304	1.0384	-1.37118	0.103449
Q9QYI6	DnaJ homolog subfamily B member 9	Dnajb9	0.459918	0.982274	-2.13576	0.0141307
Q61712	DnaJ homolog subfamily C member 1	Dnajc1	1.47947	0.988432	1.49679	0.0180325
Q9DC23	DnaJ homolog subfamily C member 10	Dnajc10	0.57699	1.06657	-1.84851	0.00588097
Q5U458	DnaJ homolog subfamily C member 11	Dnajc11	0.720305	1.03246	-1.43337	0.0418334
Q921R4	DnaJ homolog subfamily C member 14	Dnajc14	1.36646	1.04327	1.30979	0.0883404
Q80TN4	DnaJ homolog subfamily C member 16	Dnajc16	0.796792	1.02873	-1.29109	0.121978
A2ALW5	DnaJ homolog subfamily C member 25	Dnajc25	1.39862	1.03781	1.34767	0.00345319
Q91YW3	DnaJ homolog subfamily C member 3	Dnajc3	0.450544	1.022	-2.26837	0.00901925
Q8R2Y3	Dolichol kinase	Dolk	0.940326	1.00256	-1.06618	0.251541
O70152	Dolichol-phosphate mannosyltransferase subunit 1	Dpm1	0.848855	1.06374	-1.25314	0.0771783
Q9D1Q4	Dolichol-phosphate mannosyltransferase subunit 3	Dpm3	0.881876	0.980962	-1.11236	0.337669
O54734	Dolichyl-diphosphooligosaccharide--protein glycosyltransferase 48 kDa subunit	Ddost	1.15389	1.03656	1.11318	0.562048
Q91YQ5	Dolichyl-diphosphooligosaccharide--protein glycosyltransferase subunit 1	Rpn1	1.06686	1.00923	1.0571	0.476118
Q9DBG6	Dolichyl-diphosphooligosaccharide--protein glycosyltransferase subunit 2	Rpn2	1.05708	1.00956	1.04707	0.589361
P61804	Dolichyl-diphosphooligosaccharide--protein glycosyltransferase subunit DAD1	Dad1	1.30099	0.988074	1.31669	0.162734
P46978	Dolichyl-diphosphooligosaccharide--protein glycosyltransferase subunit STT3A	Stt3a	1.46064	0.998222	1.46324	0.0170758
Q3TDQ1	Dolichyl-diphosphooligosaccharide--protein glycosyltransferase subunit STT3B	Stt3b	0.787536	1.05755	-1.34286	0.189024
Q9DB25	Dolichyl-phosphate beta-glucosyltransferase	Alg5	0.94194	1.035	-1.09879	0.381254
Q8K2A8	Dol-P-Man:Man(5)GlcNAc(2)-PP-Dol alpha-1,3-mannosyltransferase	Alg3	0.993904	1.04225	-1.04864	0.902595
Q8VDB2	Dol-P-Man:Man(7)GlcNAc(2)-PP-Dol alpha-1,6-mannosyltransferase	Alg12	1.16031	1.01489	1.14329	0.191936
Q9Z108	Double-stranded RNA-binding protein Staufen homolog 1	Stau1	0.689843	0.966772	-1.40144	0.0840455
Q99MU3	Double-stranded RNA-specific adenosine deaminase	Adar	2.32624	1.00844	2.30677	0.000156728
Q62418	Drebrin-like protein	Dbnl	0.859115	1.06865	-1.2439	0.213901
P31938	Dual specificity mitogen-activated protein kinase kinase 1	Map2k1	6.15938	0.979669	6.28721	0.000206066
P47809	Dual specificity mitogen-activated protein kinase kinase 4	Map2k4	2.06242	0.980909	2.10256	0.00207768
Q99N11	Dual specificity protein phosphatase 22	Dusp22	2.74881	1.07318	2.56137	0.00112316
Q5U4C9	Dual specificity tyrosine-phosphorylation-regulated kinase 2	Dyrk2	1.84783	1.02367	1.80511	0.000210999
Q8CHY3	Dymeclin	Dym	0.569295	0.958665	-1.68395	0.0356523
O08788	Dynactin subunit 1	Dctn1	0.842839	0.998432	-1.18461	0.230349
Q99KJ8	Dynactin subunit 2	Dctn2	0.766459	0.996893	-1.30065	0.038502
Q9Z0Y1	Dynactin subunit 3	Dctn3	2.43728	0.959844	2.53924	0.00232405
Q8CBY8	Dynactin subunit 4	Dctn4	0.960982	0.931922	1.03118	0.694066
Q9QZB9	Dynactin subunit 5	Dctn5	1.23836	0.95958	1.29052	0.0785107
Q9WUB4	Dynactin subunit 6	Dctn6	1.08792	0.975182	1.1156	0.464321
Q8K1M6	Dynamin-1-like protein	Dnm1l	1.55352	1.04238	1.49037	0.0333944
P39054	Dynamin-2	Dnm2	0.883845	1.05649	-1.19534	0.0783513
P58281	Dynamin-like 120 kDa protein, mitochondrial	Opa1	0.579799	1.00415	-1.7319	0.000195182
B9EJR8	Dynein assembly factor 5, axonemal	Dnaaf5	2.08569	0.980598	2.12695	0.000497884
Q69Z23	Dynein heavy chain 17, axonemal	Dnah17	0.937326	1.08996	-1.16283	0.401603
Q8VHE6	Dynein heavy chain 5, axonemal	Dnah5	0.855981	1.00491	-1.17399	0.181562
Q8C0M8	Dynein intermediate chain 1, axonemal	Dnai1	0.998207	1.00343	-1.00523	0.780161
A2AC93	Dynein intermediate chain 2, axonemal	Dnai2	1.17447	0.981141	1.19704	0.656359
P63168	Dynein light chain 1, cytoplasmic	Dynll1	1.05985	1.00867	1.05074	0.793563
Q9D0M5	Dynein light chain 2, cytoplasmic	Dynll2	0.542543	0.924073	-1.70323	0.0517965
P62627	Dynein light chain roadblock-type 1	Dynlrb1	0.382605	0.980741	-2.56332	0.00350586
Q9ESD7	Dysferlin	Dysf	1.13095	1.05679	1.07017	0.847497
Q8K135	Dyslexia-associated protein KIAA0319-like protein	Kiaa0319l	1.58153	1.04722	1.51022	0.000947343
Q9D2N4	Dystrobrevin alpha	Dtna	0.639402	1.00223	-1.56745	0.030981
O70585	Dystrobrevin beta	Dtnb	0.667534	1.03286	-1.54728	0.00197297
Q62165	Dystroglycan	Dag1	0.683385	0.999697	-1.46286	0.00322115
Q08274	Dystrophia myotonica WD repeat-containing protein	Dmwd	1.01248	1.01434	-1.00184	0.82575
P11531	Dystrophin	Dmd	0.770363	1.02422	-1.32953	0.0102726
F2Z461	E3 ISG15--protein ligase Herc6	Herc6	2.4539	1.04379	2.35095	0.000247081
Q9ERU9	E3 SUMO-protein ligase RanBP2	Ranbp2	1.72089	0.985401	1.74638	0.000333782
Q61510	E3 ubiquitin/ISG15 ligase TRIM25	Trim25	0.900073	0.985896	-1.09535	0.529896
Q9R049	E3 ubiquitin-protein ligase AMFR	Amfr	1.19873	1.04849	1.14329	0.157903
Q9Z1K5	E3 ubiquitin-protein ligase ARIH1	Arih1	2.52694	1.02768	2.45887	0.00115605
Q80XL1	E3 ubiquitin-protein ligase CBL-C	Cblc	0.48812	0.987084	-2.02221	0.00178109
Q69ZR2	E3 ubiquitin-protein ligase HECTD1	Hectd1	2.33594	0.977235	2.39035	0.00264156
Q3U487	E3 ubiquitin-protein ligase HECTD3	Hectd3	1.29184	1.08197	1.19397	0.0200622
Q4U2R1	E3 ubiquitin-protein ligase HERC2	Herc2	1.16613	0.994747	1.17229	0.217831
Q7TMY8	E3 ubiquitin-protein ligase HUWE1	Huwe1	2.51576	1.01022	2.4903	0.00142776
Q6A009	E3 ubiquitin-protein ligase listerin	Ltn1	2.56398	0.904543	2.83455	0.00248114
Q3KNM2	E3 ubiquitin-protein ligase MARCH5	March5	1.3208	1.03989	1.27012	0.189338
Q6ZQ89	E3 ubiquitin-protein ligase MARCH6	March6	0.790394	1.03146	-1.305	0.177224
Q80SY4	E3 ubiquitin-protein ligase MIB1	Mib1	1.74465	1.0501	1.66141	0.000893013
Q7TPH6	E3 ubiquitin-protein ligase MYCBP2	Mycbp2	1.81303	0.99489	1.82235	0.000233452
P46935	E3 ubiquitin-protein ligase NEDD4	Nedd4	1.38543	0.993373	1.39467	0.0112751
Q8CFI0	E3 ubiquitin-protein ligase NEDD4-like	Nedd4l	0.505898	1.02635	-2.02877	2.32547e-05
Q3U2C5	E3 ubiquitin-protein ligase RNF149	Rnf149	1.76811	1.00333	1.76225	0.000777922
Q8CBG9	E3 ubiquitin-protein ligase RNF170	Rnf170	0.961125	1.01057	-1.05145	0.569053
E9Q555	E3 ubiquitin-protein ligase RNF213	Rnf213	2.92903	1.03849	2.82047	3.31457e-07
A2A5Z6	E3 ubiquitin-protein ligase SMURF2	Smurf2	1.36218	0.994971	1.36907	0.0969175
Q9DBY1	E3 ubiquitin-protein ligase synoviolin	Syvn1	1.53561	0.99644	1.54109	0.000583552
Q8K304	E3 ubiquitin-protein ligase TM129	Tmem129	0.963421	1.03923	-1.07868	0.561756
Q922B6	E3 ubiquitin-protein ligase TRAF7	Traf7	0.707465	1.02707	-1.45177	0.00727354
Q99PP7	E3 ubiquitin-protein ligase TRIM33	Trim33	0.96828	1.01919	-1.05258	0.618578
Q5NCC3	E3 ubiquitin-protein ligase TRIM41	Trim41	0.738994	0.983926	-1.33144	0.0108162
Q6WKZ8	E3 ubiquitin-protein ligase UBR2	Ubr2	2.34857	0.989238	2.37412	0.000182198
A2AN08	E3 ubiquitin-protein ligase UBR4	Ubr4	1.73089	1.03907	1.66581	0.000285454
Q80TP3	E3 ubiquitin-protein ligase UBR5	Ubr5	1.06152	1.03298	1.02763	0.841554
Q62511	E3 ubiquitin-protein ligase ZFP91	Zfp91	0.686737	1.02359	-1.49052	0.0300315
Q8CCJ3	E3 UFM1-protein ligase 1	Ufl1	1.44659	1.01161	1.43	0.291073
Q8BL66	Early endosome antigen 1	Eea1	1.04814	1.03557	1.01214	0.724413
Q05BC3	Echinoderm microtubule-associated protein-like 1	Eml1	0.449202	1.00193	-2.23047	0.00019599
Q7TNG5	Echinoderm microtubule-associated protein-like 2	Eml2	0.592924	1.01151	-1.70596	0.022037
Q8VC03	Echinoderm microtubule-associated protein-like 3	Eml3	0.991871	1.01888	-1.02723	0.894986
Q9CRA0	Ecto-ADP-ribosyltransferase 4	Art4	0.936978	0.991024	-1.05768	0.53108
P55772	Ectonucleoside triphosphate diphosphohydrolase 1	Entpd1	1.18257	0.960745	1.23089	0.179226
O55026	Ectonucleoside triphosphate diphosphohydrolase 2	Entpd2	0.392858	0.971533	-2.47299	2.82668e-05
Q9DBT4	Ectonucleoside triphosphate diphosphohydrolase 4	Entpd4	1.34351	1.01234	1.32713	0.027956
Q9WUZ9	Ectonucleoside triphosphate diphosphohydrolase 5	Entpd5	0.101276	0.968252	-9.56055	0.000580936
Q3TCT4	Ectonucleoside triphosphate diphosphohydrolase 7	Entpd7	1.68388	1.04701	1.60827	0.0135944
P06802	Ectonucleotide pyrophosphatase/phosphodiesterase family member 1	Enpp1	0.891626	1.0599	-1.18873	0.3799
Q6DYE8	Ectonucleotide pyrophosphatase/phosphodiesterase family member 3	Enpp3	0.746437	0.979827	-1.31267	0.065561
Q8BGQ6	EF-hand calcium-binding domain-containing protein 14	Efcab14	1.08581	0.959789	1.1313	0.107575
Q80ZJ8	EF-hand calcium-binding domain-containing protein 4A	Cracr2b	0.579718	1.0157	-1.75206	0.013311
Q9D8Y0	EF-hand domain-containing protein D2	Efhd2	1.28703	0.996463	1.2916	0.248286
Q8BYW9	EGF domain-specific O-linked N-acetylglucosamine transferase	Eogt	0.283581	1.04105	-3.67107	0.000163761
Q8BPB5	EGF-containing fibulin-like extracellular matrix protein 1	Efemp1	0.556438	1.03614	-1.8621	9.1744e-05
O35474	EGF-like repeat and discoidin I-like domain-containing protein 3	Edil3	0.722945	1.04558	-1.44628	0.0875813
Q69ZW3	EH domain-binding protein 1	Ehbp1	0.355283	1.03941	-2.92557	4.87898e-05
Q99MS7	EH domain-binding protein 1-like protein 1	Ehbp1l1	1.11438	1.08309	1.02889	0.812788
Q9WVK4	EH domain-containing protein 1	Ehd1	0.690351	0.961677	-1.39303	0.0543145
Q8BH64	EH domain-containing protein 2	Ehd2	0.534707	1.01395	-1.89628	0.000306198
Q9QXY6	EH domain-containing protein 3	Ehd3	0.708182	0.979414	-1.383	0.0207677
Q9EQP2	EH domain-containing protein 4	Ehd4	0.739699	0.972242	-1.31437	0.076604
E9PVA8	eIF-2-alpha kinase activator GCN1	Gcn1	2.25125	0.990715	2.27235	3.5415e-05
Q9QZ05	eIF-2-alpha kinase GCN2	Eif2ak4	1.01541	0.992737	1.02284	0.921531
P54320	Elastin	Eln	0.283542	1.14688	-4.04483	0.000642859
P70372	ELAV-like protein 1	Elavl1	3.08559	1.0065	3.06567	0.29587
O88343	Electrogenic sodium bicarbonate cotransporter 1	Slc4a4	0.704066	1.06671	-1.51508	0.0169375
Q99LC5	Electron transfer flavoprotein subunit alpha, mitochondrial	Etfa	0.21684	0.970445	-4.47539	0.000453289
Q9DCW4	Electron transfer flavoprotein subunit beta	Etfb	0.229892	0.969683	-4.218	0.000327105
Q921G7	Electron transfer flavoprotein-ubiquinone oxidoreductase, mitochondrial	Etfdh	0.505815	1.03049	-2.03729	0.000709216
Q99MI1	ELKS/Rab6-interacting/CAST family member 1	Erc1	1.10134	1.07855	1.02113	0.917715
P57680	Ellis-van Creveld syndrome protein homolog	Evc	0.583707	1.02182	-1.75057	0.000281013
Q8BGF6	ELMO domain-containing protein 2	Elmod2	1.03324	1.02592	1.00714	0.984957
P10126	Elongation factor 1-alpha 1	Eef1a1	2.47796	1.01401	2.44373	6.29334e-05
P62631	Elongation factor 1-alpha 2	Eef1a2	1.1213	0.918	1.22145	0.299239
O70251	Elongation factor 1-beta	Eef1b	2.24769	0.96759	2.32298	0.000680014
P57776	Elongation factor 1-delta	Eef1d	1.16822	0.996169	1.17272	0.939056
Q9D8N0	Elongation factor 1-gamma	Eef1g	2.23288	0.993639	2.24717	0.000982886
P58252	Elongation factor 2	Eef2	2.29188	1.05871	2.16478	0.125282
Q9CZR8	Elongation factor Ts, mitochondrial	Tsfm	0.288646	1.05206	-3.64482	0.00479287
Q8BFR5	Elongation factor Tu, mitochondrial	Tufm	0.496283	0.984902	-1.98456	0.0111353
Q8C0D5	Elongation factor-like GTPase 1	Efl1	1.46659	1.20035	1.2218	0.316503
Q9JLJ5	Elongation of very long chain fatty acids protein 1	Elovl1	0.858602	1.05976	-1.23428	0.0898726
Q9D2Y9	Elongation of very long chain fatty acids protein 7	Elovl7	1.61917	1.06615	1.5187	0.00622756
Q7TT37	Elongator complex protein 1	Ikbkap	2.49484	1.02451	2.43516	0.000336417
Q9CZX0	Elongator complex protein 3	Elp3	1.48791	1.08795	1.36763	0.0430954
P62869	Elongin-B	Elob	1.17876	1.00234	1.17601	0.101918
P21995	Embigin	Emb	0.999547	0.9907	1.00893	0.957869
O08579	Emerin	Emd	1.76664	0.861507	2.05064	0.0287586
P70429	Ena/VASP-like protein	Evl	1.31556	0.964095	1.36456	0.0536096
Q63961	Endoglin	Eng	0.765682	0.955634	-1.24808	0.0958461
Q8C522	Endonuclease domain-containing 1 protein	Endod1	0.543198	1.04056	-1.91563	1.41562e-06
O08600	Endonuclease G, mitochondrial	Endog	0.451281	1.0064	-2.2301	0.000361195
Q62419	Endophilin-A2	Sh3gl1	1.07414	1.06148	1.01192	0.985305
Q9JK48	Endophilin-B1	Sh3glb1	1.01562	1.02328	-1.00754	0.712695
Q9EQH2	Endoplasmic reticulum aminopeptidase 1	Erap1	0.31649	1.03347	-3.26543	0.00273776
Q8VEH8	Endoplasmic reticulum lectin 1	Erlec1	0.85737	1.00106	-1.16759	0.264819
A2AJ15	Endoplasmic reticulum mannosyl-oligosaccharide 1,2-alpha-mannosidase	Man1b1	0.62295	0.986195	-1.5831	0.0305227
Q3UVK0	Endoplasmic reticulum metallopeptidase 1	Ermp1	0.834466	1.03186	-1.23655	0.1148
P57759	Endoplasmic reticulum resident protein 29	Erp29	0.499883	1.00327	-2.007	0.0283269
Q9D1Q6	Endoplasmic reticulum resident protein 44	Erp44	0.489748	0.976992	-1.99489	0.0100221
Q9DC16	Endoplasmic reticulum-Golgi intermediate compartment protein 1	Ergic1	1.20868	0.986871	1.22476	0.014633
Q9CR89	Endoplasmic reticulum-Golgi intermediate compartment protein 2	Ergic2	1.14009	0.973765	1.17081	0.289419
Q9CQE7	Endoplasmic reticulum-Golgi intermediate compartment protein 3	Ergic3	1.18221	0.989866	1.19431	0.216769
P08113	Endoplasmin	Hsp90b1	0.70929	1.02073	-1.43909	0.106853
Q9CXY1	Endosomal/lysomomal potassium channel TMEM175	Tmem175	0.67995	1.0546	-1.55099	0.00565593
Q925F2	Endothelial cell-selective adhesion molecule	Esam	0.78964	0.967325	-1.22502	0.158933
Q3TZW0	Endothelial cell-specific chemotaxis regulator	Ecscr	0.910564	0.891566	1.02131	0.501323
Q9JMG1	Endothelial differentiation-related factor 1	Edf1	1.57248	0.965518	1.62864	0.0947337
Q4PZA2	Endothelin-converting enzyme 1	Ece1	0.727108	0.987522	-1.35815	0.000822088
Q8BPU7	Engulfment and cell motility protein 1	Elmo1	1.56611	0.979247	1.5993	0.0304395
Q8BHL5	Engulfment and cell motility protein 2	Elmo2	1.38406	1.05702	1.3094	0.0346212
Q8BYZ7	Engulfment and cell motility protein 3	Elmo3	1.30812	1.01167	1.29303	0.016668
P84089	Enhancer of rudimentary homolog	Erh	2.74988	0.996823	2.75865	0.0239941
Q6SP97	Enkurin	Enkur	0.844507	1.06537	-1.26153	0.23733
P42125	Enoyl-CoA delta isomerase 1, mitochondrial	Eci1	0.137415	0.97752	-7.11363	4.9715e-05
Q9WUR2	Enoyl-CoA delta isomerase 2, mitochondrial	Eci2	0.727747	1.00664	-1.38323	0.0120825
Q9D7J9	Enoyl-CoA hydratase domain-containing protein 3, mitochondrial	Echdc3	0.225587	1.01054	-4.47961	2.96107e-07
Q8BH95	Enoyl-CoA hydratase, mitochondrial	Echs1	0.229259	0.970119	-4.23154	0.000101598
Q9D952	Envoplakin	Evpl	0.73614	1.04618	-1.42118	0.0791985
P97426	Eosinophil cationic protein 1	Ear1	2.05118	0.938616	2.18532	0.00318972
P97425	Eosinophil cationic protein 2	Ear2	13.4832	0.98008	13.7573	4.62503e-07
P49290	Eosinophil peroxidase	Epx	16.7328	1.08183	15.4671	2.05939e-05
Q03145	Ephrin type-A receptor 2	Epha2	1.03883	1.03154	1.00708	0.870584
P54763	Ephrin type-B receptor 2	Ephb2	1.19997	0.977766	1.22726	0.0119968
P54754	Ephrin type-B receptor 3	Ephb3	0.737619	1.01775	-1.37978	0.0016702
P54761	Ephrin type-B receptor 4	Ephb4	0.912431	1.01734	-1.11497	0.226385
P52795	Ephrin-B1	Efnb1	0.770077	0.925136	-1.20135	0.385605
P52800	Ephrin-B2	Efnb2	0.254243	1.04578	-4.1133	0.00189949
Q01279	Epidermal growth factor receptor	Egfr	0.963715	1.04271	-1.08197	0.516796
Q08509	Epidermal growth factor receptor kinase substrate 8	Eps8	0.67025	1.05644	-1.57618	0.0291765
Q8R5F8	Epidermal growth factor receptor kinase substrate 8-like protein 1	Eps8l1	0.858607	1.05253	-1.22586	0.253075
Q99K30	Epidermal growth factor receptor kinase substrate 8-like protein 2	Eps8l2	0.555208	1.0718	-1.93044	0.00491204
Q91WL0	Epidermal growth factor receptor kinase substrate 8-like protein 3	Eps8l3	0.675957	1.02763	-1.52026	0.000778049
P42567	Epidermal growth factor receptor substrate 15	Eps15	0.55271	1.02758	-1.85916	0.000931351
Q60902	Epidermal growth factor receptor substrate 15-like 1	Eps15l1	0.794084	0.999423	-1.25859	0.0601379
Q9JJZ5	Epidermal growth factor-like protein 6	Egfl6	0.354303	1.09692	-3.096	0.000195113
Q9Z0J0	Epididymal secretory protein E1	Npc2	0.81798	0.997692	-1.2197	0.210595
Q5M8N4	Epimerase family protein SDR39U1	Sdr39u1	0.359985	0.993629	-2.7602	5.44625e-08
O88662	Epithelial membrane protein 2	Emp2	0.490304	0.963783	-1.96568	0.000723276
Q8K0G8	Epithelial splicing regulatory protein 2	Esrp2	1.11501	1.04063	1.07147	0.319139
Q9D379	Epoxide hydrolase 1	Ephx1	0.408377	1.02015	-2.49805	0.000268046
O70258	Epsilon-sarcoglycan	Sgce	0.441843	1.00107	-2.26568	4.9591e-05
Q80VP1	Epsin-1	Epn1	1.36312	1.03995	1.31075	0.39359
Q8CHU3	Epsin-2	Epn2	0.600665	1.00455	-1.67239	0.000591445
Q9JIM1	Equilibrative nucleoside transporter 1	Slc29a1	0.885338	0.98312	-1.11045	0.437808
Q2HXL6	ER degradation-enhancing alpha-mannosidase-like protein 3	Edem3	0.572617	0.981231	-1.71359	0.0390841
Q99JH8	ER lumen protein-retaining receptor 1	Kdelr1	1.46489	0.993518	1.47445	0.0141082
Q8C7X2	ER membrane protein complex subunit 1	Emc1	0.885884	1.0401	-1.17408	0.215379
Q3TAS6	ER membrane protein complex subunit 10	Emc10	0.880739	0.992618	-1.12703	0.33689
Q9CRD2	ER membrane protein complex subunit 2	Emc2	0.815063	1.02553	-1.25823	0.0017911
Q99KI3	ER membrane protein complex subunit 3	Emc3	0.992265	1.01511	-1.02302	0.753348
Q9CZX9	ER membrane protein complex subunit 4	Emc4	1.23527	1.00914	1.22408	0.0511196
Q9CQW0	ER membrane protein complex subunit 6	Emc6	0.971086	1.02049	-1.05088	0.570036
Q9EP72	ER membrane protein complex subunit 7	Emc7	0.926463	1.02418	-1.10548	0.131211
O70378	ER membrane protein complex subunit 8	Emc8	0.812179	0.979201	-1.20565	0.139393
Q80TH2	Erbin	Erbin	0.865039	1.08918	-1.25911	0.02645
Q91X78	Erlin-1	Erlin1	1.02428	1.00318	1.02103	0.966218
Q8BFZ9	Erlin-2	Erlin2	0.628051	0.972899	-1.54908	0.00640014
Q8R180	ERO1-like protein alpha	Ero1a	0.536762	1.01575	-1.89236	0.0327079
Q8R2E9	ERO1-like protein beta	Ero1b	0.969174	1.0466	-1.07989	0.658453
P54116	Erythrocyte band 7 integral membrane protein	Stom	0.667412	1.00108	-1.49994	0.00278748
P49222	Erythrocyte membrane protein band 4.2	Epb42	0.653169	1.05515	-1.61543	0.188053
Q9D172	ES1 protein homolog, mitochondrial	D10Jhu81e	0.181346	0.973566	-5.36857	0.00014337
Q9EQ06	Estradiol 17-beta-dehydrogenase 11	Hsd17b11	0.712981	1.00622	-1.41128	0.000534514
P50171	Estradiol 17-beta-dehydrogenase 8	Hsd17b8	0.67673	1.01852	-1.50506	0.0174856
Q61070	Etoposide-induced protein 2.4	Ei24	0.54949	0.946347	-1.72223	0.0112464
P60843	Eukaryotic initiation factor 4A-I	Eif4a1	3.00636	0.993082	3.0273	4.40075e-05
Q91VC3	Eukaryotic initiation factor 4A-III	Eif4a3	0.713313	0.923366	-1.29448	0.315091
Q8BWY3	Eukaryotic peptide chain release factor subunit 1	Etf1	1.60894	1.02428	1.5708	0.302865
Q9D1M4	Eukaryotic translation elongation factor 1 epsilon-1	Eef1e1	2.89703	0.929649	3.11626	0.000431986
Q60872	Eukaryotic translation initiation factor 1A	Eif1a	2.20254	1.02954	2.13933	0.578966
Q6ZWX6	Eukaryotic translation initiation factor 2 subunit 1	Eif2s1	2.28728	1.03623	2.20731	0.000450113
Q99L45	Eukaryotic translation initiation factor 2 subunit 2	Eif2s2	1.45218	0.957436	1.51674	0.0101115
Q9Z0N1	Eukaryotic translation initiation factor 2 subunit 3, X-linked	Eif2s3x	1.7514	0.968828	1.80775	0.00225512
Q9Z0N2	Eukaryotic translation initiation factor 2 subunit 3, Y-linked	Eif2s3y	1.83859	0.953843	1.92756	0.00144077
Q8BJW6	Eukaryotic translation initiation factor 2A	Eif2a	1.26575	1.05893	1.1953	0.710039
Q9Z2B5	Eukaryotic translation initiation factor 2-alpha kinase 3	Eif2ak3	0.768857	0.968363	-1.25948	0.0951605
P23116	Eukaryotic translation initiation factor 3 subunit A	Eif3a	2.20126	1.02564	2.14623	0.000189568
Q8JZQ9	Eukaryotic translation initiation factor 3 subunit B	Eif3b	3.44452	1.04386	3.29978	0.00678466
Q8R1B4	Eukaryotic translation initiation factor 3 subunit C	Eif3c	2.38844	1.02639	2.32703	0.000402992
O70194	Eukaryotic translation initiation factor 3 subunit D	Eif3d	2.85785	1.07103	2.66831	0.784412
P60229	Eukaryotic translation initiation factor 3 subunit E	Eif3e	2.17984	1.0001	2.17962	0.00095289
Q9DCH4	Eukaryotic translation initiation factor 3 subunit F	Eif3f	1.73557	1.01462	1.71056	0.00169024
Q91WK2	Eukaryotic translation initiation factor 3 subunit H	Eif3h	1.6999	0.967883	1.7563	0.00452727
Q9QZD9	Eukaryotic translation initiation factor 3 subunit I	Eif3i	0.940451	1.02339	-1.08819	0.317329
Q3UGC7	Eukaryotic translation initiation factor 3 subunit J-A	Eif3j1	1.1751	1.0623	1.10619	0.407652
Q9DBZ5	Eukaryotic translation initiation factor 3 subunit K	Eif3k	0.956644	0.989005	-1.03383	0.664266
Q8QZY1	Eukaryotic translation initiation factor 3 subunit L	Eif3l	2.12194	1.03658	2.04705	0.000232494
Q99JX4	Eukaryotic translation initiation factor 3 subunit M	Eif3m	2.48099	1.00939	2.45791	0.000579787
Q6NZJ6	Eukaryotic translation initiation factor 4 gamma 1	Eif4g1	2.46107	1.0171	2.4197	0.442984
Q62448	Eukaryotic translation initiation factor 4 gamma 2	Eif4g2	1.66952	0.975117	1.71213	0.0256494
Q80XI3	Eukaryotic translation initiation factor 4 gamma 3	Eif4g3	0.850077	1.01461	-1.19355	0.481028
Q8BGD9	Eukaryotic translation initiation factor 4B	Eif4b	1.24543	1.05184	1.18404	0.932149
Q8BMB3	Eukaryotic translation initiation factor 4E type 2	Eif4e2	2.33154	1.03756	2.24713	0.0615997
Q9WUK2	Eukaryotic translation initiation factor 4H	Eif4h	0.826603	1.01775	-1.23124	0.357032
P59325	Eukaryotic translation initiation factor 5	Eif5	1.32343	1.01714	1.30112	0.00439798
Q05D44	Eukaryotic translation initiation factor 5B	Eif5b	1.09271	1.0418	1.04887	0.602658
O55135	Eukaryotic translation initiation factor 6	Eif6	1.96152	0.92651	2.11711	0.0132185
Q9QZH6	Evolutionarily conserved signaling intermediate in Toll pathway, mitochondrial	Ecsit	0.808771	1.09644	-1.35569	0.120585
P51906	Excitatory amino acid transporter 3	Slc1a1	0.993302	1.00589	-1.01268	0.958312
Q8R3S6	Exocyst complex component 1	Exoc1	0.966419	1.01563	-1.05092	0.392879
Q9D4H1	Exocyst complex component 2	Exoc2	0.981203	1.0101	-1.02945	0.756795
Q6KAR6	Exocyst complex component 3	Exoc3	1.16012	1.00781	1.15113	0.292619
Q6DIA2	Exocyst complex component 3-like protein 4	Exoc3l4	0.945118	1.0159	-1.07489	0.633572
O35382	Exocyst complex component 4	Exoc4	0.903482	1.02052	-1.12954	0.0336328
Q3TPX4	Exocyst complex component 5	Exoc5	1.08576	1.03604	1.04799	0.50712
Q8R313	Exocyst complex component 6	Exoc6	2.47817	0.984606	2.51691	0.000646434
A6H5Z3	Exocyst complex component 6B	Exoc6b	1.4729	1.03058	1.42919	0.0118001
O35250	Exocyst complex component 7	Exoc7	0.897186	1.03992	-1.15909	0.0881366
Q6PGF7	Exocyst complex component 8	Exoc8	0.960894	0.995581	-1.0361	0.427791
P97464	Exostosin-1	Ext1	1.27223	1.07137	1.18748	0.395872
P70428	Exostosin-2	Ext2	0.956896	1.03529	-1.08192	0.367367
Q9WVL6	Exostosin-like 3	Extl3	0.872132	1.07402	-1.23149	0.107217
Q6P5F9	Exportin-1	Xpo1	1.5403	1.11638	1.37973	0.188315
Q9ERK4	Exportin-2	Cse1l	3.70773	0.993952	3.7303	0.000288381
Q924C1	Exportin-5	Xpo5	2.77835	1.00497	2.76462	3.81956e-05
Q9EPK7	Exportin-7	Xpo7	1.45972	1.0185	1.43321	0.0196089
Q9CRT8	Exportin-T	Xpot	1.44317	1.12932	1.27792	0.294668
Q3U7R1	Extended synaptotagmin-1	Esyt1	1.19106	1.01601	1.17229	0.296662
Q3TZZ7	Extended synaptotagmin-2	Esyt2	0.882287	0.992707	-1.12515	0.0365199
Q61508	Extracellular matrix protein 1	Ecm1	0.54138	1.04403	-1.92846	0.0106516
Q8K007	Extracellular sulfatase Sulf-1	Sulf1	0.56872	1.05172	-1.84928	0.0491363
O09164	Extracellular superoxide dismutase [Cu-Zn]	Sod3	0.374278	0.990716	-2.64701	0.00092583
Q9Z191	Eyes absent homolog 4	Eya4	1.83281	1.17863	1.55503	0.981721
P26040	Ezrin	Ezr	0.545032	1.00532	-1.84452	0.00127853
Q920B9	FACT complex subunit SPT16	Supt16h	1.25937	0.952545	1.32211	0.109189
Q08943	FACT complex subunit SSRP1	Ssrp1	1.29412	0.969882	1.3343	0.104607
P47753	F-actin-capping protein subunit alpha-1	Capza1	0.618399	0.939759	-1.51966	0.105084
P47754	F-actin-capping protein subunit alpha-2	Capza2	0.482315	0.957324	-1.98485	0.00248493
P47757	F-actin-capping protein subunit beta	Capzb	0.529096	0.953046	-1.80127	0.0167853
Q6EDY6	F-actin-uncapping protein LRRC16A	Carmil1	0.58372	1.06117	-1.81795	9.54155e-05
P56213	FAD-linked sulfhydryl oxidase ALR	Gfer	0.469249	0.941123	-2.00559	0.00787527
Q91WJ8	Far upstream element-binding protein 1	Fubp1	2.89465	1.03079	2.80818	0.237748
Q920E5	Farnesyl pyrophosphate synthase	Fdps	1.54923	1.07414	1.44229	0.52823
Q3TDN2	FAS-associated factor 2	Faf2	0.992396	1.03116	-1.03906	0.751555
Q61553	Fascin	Fscn1	1.67196	1.10398	1.51448	0.215032
P59266	Fat storage-inducing transmembrane protein 2	Fitm2	0.686842	1.03576	-1.508	0.00304176
Q920L1	Fatty acid desaturase 1	Fads1	1.42666	1.04994	1.3588	0.113819
Q9Z0R9	Fatty acid desaturase 2	Fads2	1.42166	1.0333	1.37585	0.0269095
Q9JJE7	Fatty acid desaturase 3	Fads3	1.49291	1.02689	1.45382	0.0187066
Q80UG1	Fatty acid desaturase 6	Fads6	0.774117	1.0024	-1.29489	0.0822763
P19096	Fatty acid synthase	Fasn	1.14316	1.04994	1.08879	0.669515
P04117	Fatty acid-binding protein, adipocyte	Fabp4	0.337207	0.99105	-2.93899	0.000970747
Q05816	Fatty acid-binding protein, epidermal	Fabp5	1.05983	0.99167	1.06873	0.842421
Q922J9	Fatty acyl-CoA reductase 1	Far1	2.97006	1.04141	2.85196	1.54555e-05
P47740	Fatty aldehyde dehydrogenase	Aldh3a2	0.852403	1.00237	-1.17594	0.101061
O08914	Fatty-acid amide hydrolase 1	Faah	0.612107	1.00841	-1.64743	0.00139913
Q6PFY1	F-BAR and double SH3 domains protein 1	Fchsd1	0.3061	0.983617	-3.21338	0.00464559
Q3UQN2	F-BAR domain only protein 2	Fcho2	0.739712	0.995556	-1.34587	0.040934
Q7TQF2	F-box only protein 10	Fbxo10	0.688931	0.996514	-1.44646	0.071166
Q9QZN4	F-box only protein 6	Fbxo6	1.30943	1.01877	1.2853	0.326701
Q9CZV8	F-box/LRR-repeat protein 20	Fbxl20	1.24912	0.994518	1.25601	0.0295932
B2RXV4	Feline leukemia virus subgroup C receptor-related protein 1	Flvcr1	1.31838	1.03964	1.26812	0.0566044
Q3UFK8	FERM domain-containing protein 8	Frmd8	0.763324	1.04404	-1.36776	0.000706937
F8VPU2	FERM, RhoGEF and pleckstrin domain-containing protein 1	Farp1	0.853425	1.04828	-1.22833	0.132413
Q91VS8	FERM, RhoGEF and pleckstrin domain-containing protein 2	Farp2	0.767942	1.00475	-1.30837	0.0652608
Q8CIB5	Fermitin family homolog 2	Fermt2	0.663358	0.97596	-1.47124	0.00185808
Q8K1B8	Fermitin family homolog 3	Fermt3	2.63714	1.00989	2.6113	1.41472e-05
P09528	Ferritin heavy chain	Fth1	0.761894	0.968075	-1.27062	0.186943
P29391	Ferritin light chain 1	Ftl1	0.778341	0.921979	-1.18454	0.510756
P22315	Ferrochelatase, mitochondrial	Fech	0.453911	1.00155	-2.2065	9.80377e-05
Q6P9Q4	FH1/FH2 domain-containing protein 1	Fhod1	1.1249	0.964586	1.1662	0.358136
Q61554	Fibrillin-1	Fbn1	0.811576	1.04205	-1.28398	0.256871
Q61555	Fibrillin-2	Fbn2	0.592762	1.03168	-1.74046	0.0234726
E9PV24	Fibrinogen alpha chain	Fga	3.21285	1.02345	3.13923	0.000225951
Q8K0E8	Fibrinogen beta chain	Fgb	2.66218	1.05759	2.51721	0.00278952
Q8VCM7	Fibrinogen gamma chain	Fgg	3.01473	1.04194	2.89338	0.000393001
P15655	Fibroblast growth factor 2	Fgf2	0.435594	1.23559	-2.83656	0.0366785
Q61851	Fibroblast growth factor receptor 3	Fgfr3	0.717044	1.01903	-1.42116	0.00102689
Q80ZA4	Fibrocystin-L	Pkhd1l1	1.14989	1.08406	1.06073	0.890031
P11276	Fibronectin	Fn1	2.13231	1.02635	2.07757	5.85065e-05
Q6NWW9	Fibronectin type III domain-containing protein 3B	Fndc3b	1.39015	1.0136	1.37151	0.081917
Q8BX90	Fibronectin type-III domain-containing protein 3A	Fndc3a	1.39703	1.01204	1.3804	0.00528147
A2ARZ3	Fibrous sheath-interacting protein 2	Fsip2	1.0363	1.00984	1.02621	0.849176
Q9WVH9	Fibulin-5	Fbln5	0.672659	0.999747	-1.48626	0.000696831
Q2VIS4	Filaggrin-2	Flg2	1.01828	1.26283	-1.24016	0.683181
Q8BTM8	Filamin-A	Flna	1.25677	1.02585	1.2251	0.720629
Q80X90	Filamin-B	Flnb	1.33209	1.03461	1.28752	0.957952
Q71FD7	Filamin-binding LIM protein 1	Fblim1	0.428355	1.06375	-2.48334	0.000134438
Q923D2	Flavin reductase (NADPH)	Blvrb	1.65485	1.00128	1.65274	0.918762
O08917	Flotillin-1	Flot1	0.88915	0.985382	-1.10823	0.0952212
Q60634	Flotillin-2	Flot2	0.924065	0.995013	-1.07678	0.395697
P34152	Focal adhesion kinase 1	Ptk2	1.08787	1.07586	1.01116	0.586362
Q05685	Folate receptor beta	Folr2	1.2087	1.02947	1.1741	0.391308
Q9JL26	Formin-like protein 1	Fmnl1	1.23826	1.01725	1.21727	0.396445
A2APV2	Formin-like protein 2	Fmnl2	1.26249	1.02829	1.22776	0.151598
Q6ZPF4	Formin-like protein 3	Fmnl3	0.821499	1.01275	-1.23281	0.0312057
P97447	Four and a half LIM domains protein 1	Fhl1	0.448539	1.0105	-2.25287	0.00140699
O70421	Frizzled-1	Fzd1	1.31848	1.09767	1.20117	0.100112
Q61089	Frizzled-6	Fzd6	0.919804	0.995444	-1.08224	0.536899
P05064	Fructose-bisphosphate aldolase A	Aldoa	1.2264	0.966161	1.26936	0.179432
P05063	Fructose-bisphosphate aldolase C	Aldoc	0.88015	0.975836	-1.10872	0.219704
Q3U2I3	FTS and Hook-interacting protein	Fam160a2	0.283204	0.893686	-3.15562	0.0043461
Q8R507	Fukutin	Fktn	0.991741	1.04225	-1.05092	0.578216
Q8CG64	Fukutin-related protein	Fkrp	1.10376	1.03801	1.06335	0.35325
P97807	Fumarate hydratase, mitochondrial	Fh	0.358934	1.00712	-2.80588	0.000308548
P35505	Fumarylacetoacetase	Fah	0.648732	1.04611	-1.61254	0.0249759
Q9D6K8	FUN14 domain-containing protein 2	Fundc2	0.894944	1.03181	-1.15293	0.145319
P23188	Furin	Furin	0.9606	1.01906	-1.06086	0.629238
Q9D2W0	FXYD domain-containing ion transport regulator 4	Fxyd4	19.0964	1.15163	16.5821	2.61148e-06
P97808	FXYD domain-containing ion transport regulator 5	Fxyd5	1.9108	1.01754	1.87786	0.0579604
Q8VDC1	FYVE and coiled-coil domain-containing protein 1	Fyco1	1.92459	0.981877	1.96012	0.184255
Q80UZ0	FYVE, RhoGEF and PH domain-containing protein 5	Fgd5	0.594313	1.03577	-1.74281	0.00238535
Q8VEB1	G protein-coupled receptor kinase 5	Grk5	0.691374	1.03672	-1.4995	0.0253061
O70293	G protein-coupled receptor kinase 6	Grk6	2.20952	0.995851	2.21873	0.000934149
Q9Z238	G1/S-specific cyclin-E2	Ccne2	0.518083	1.02779	-1.98384	0.0048052
Q00422	GA-binding protein alpha chain	Gabpa	1.85146	1.02102	1.81334	0.00042708
P54818	Galactocerebrosidase	Galc	0.766161	1.06082	-1.38459	0.0736795
Q9R0N0	Galactokinase	Galk1	1.97699	1.01028	1.95687	0.000482184
P58158	Galactosylgalactosylxylosylprotein 3-beta-glucuronosyltransferase 3	B3gat3	1.09864	1.05843	1.03799	0.587705
P16045	Galectin-1	Lgals1	1.51177	0.959347	1.57583	0.276864
P16110	Galectin-3	Lgals3	3.72272	1.01907	3.65306	4.2056e-06
Q07797	Galectin-3-binding protein	Lgals3bp	1.22336	1.03117	1.18639	0.0848442
Q9JL15	Galectin-8	Lgals8	1.99351	1.06596	1.87016	0.000519499
O08573	Galectin-9	Lgals9	1.26279	1.09244	1.15593	0.749167
Q9QYB5	Gamma-adducin	Add3	0.646022	1.01128	-1.5654	1.39374e-06
Q9Z0L8	Gamma-glutamyl hydrolase	Ggh	0.970325	1.12808	-1.16258	0.497878
Q9D7X8	Gamma-glutamylcyclotransferase	Ggct	0.654968	1.24724	-1.90427	0.170141
Q9Z2A9	Gamma-glutamyltransferase 5	Ggt5	1.31837	1.03051	1.27934	0.162502
P82348	Gamma-sarcoglycan	Sgcg	0.785803	0.952425	-1.21204	0.363477
Q8BVF7	Gamma-secretase subunit APH-1A	Aph1a	0.773505	1.25204	-1.61866	0.389688
Q9CQR7	Gamma-secretase subunit PEN-2	Psenen	0.809314	1.03847	-1.28314	0.0449208
Q9CWZ7	Gamma-soluble NSF attachment protein	Napg	1.18345	0.992233	1.19271	0.27521
Q8BHN1	Gamma-taxilin	Txlng	1.23714	0.951211	1.3006	0.126966
Q921G8	Gamma-tubulin complex component 2	Tubgcp2	2.24144	1.0598	2.11496	0.00112554
Q9D4F8	Gamma-tubulin complex component 4	Tubgcp4	1.66671	1.11418	1.4959	0.199735
G5E8P0	Gamma-tubulin complex component 6	Tubgcp6	1.94402	1.16449	1.66942	0.047557
P23242	Gap junction alpha-1 protein	Gja1	1.03402	1.0444	-1.01004	0.929056
Q9EST1	Gasdermin-A	Gsdma	0.642562	1.29337	-2.01283	0.231277
Q9D8T2	Gasdermin-D	Gsdmdc1	1.65529	1.03238	1.60337	0.00196134
Q8CFX1	GDH/6PGL endoplasmic bifunctional protein	H6pd	0.415256	1.07051	-2.57796	0.00534594
Q4VBD9	GDNF-inducible zinc finger protein 1	Gzf1	1.18791	1.02447	1.15953	0.445847
Q91ZW2	GDP-fucose protein O-fucosyltransferase 1	Pofut1	0.378846	1.06803	-2.81918	0.00630058
Q8VHI3	GDP-fucose protein O-fucosyltransferase 2	Pofut2	0.352964	1.04338	-2.95606	0.000363681
Q8BLX4	GDP-fucose transporter 1	Slc35c1	2.12703	1.04623	2.03305	0.000224502
Q3TZM9	GDP-Man:Man(3)GlcNAc(2)-PP-Dol alpha-1,2-mannosyltransferase	Alg11	0.935427	1.0225	-1.09309	0.394297
Q8K0C9	GDP-mannose 4,6 dehydratase	Gmds	1.47082	1.01157	1.454	0.0322898
P13020	Gelsolin	Gsn	0.656868	0.987935	-1.50401	0.0189858
Q6PGG2	GEM-interacting protein	Gmip	1.19771	0.991162	1.20839	0.167315
Q9JJA9	General receptor for phosphoinositides 1-associated scaffold protein	Grasp	0.80497	1.06774	-1.32644	0.106431
Q8K284	General transcription factor 3C polypeptide 1	Gtf3c1	1.39182	1.02715	1.35503	0.043009
Q8BL74	General transcription factor 3C polypeptide 2	Gtf3c2	1.06164	0.996958	1.06488	0.816494
Q8BMQ2	General transcription factor 3C polypeptide 4	Gtf3c4	1.25288	0.96248	1.30172	0.0995282
Q8R2T8	General transcription factor 3C polypeptide 5	Gtf3c5	2.08826	1.02027	2.04678	0.00346405
Q9D0D5	General transcription factor IIE subunit 1	Gtf2e1	2.77327	1.11024	2.4979	0.0043095
Q9Z1Z0	General vesicular transport factor p115	Uso1	2.91158	1.03091	2.82428	0.000592459
Q8BUV3	Gephyrin	Gphn	0.763449	1.03432	-1.35479	0.0422215
P53612	Geranylgeranyl transferase type-2 subunit beta	Rabggtb	2.21239	1.06749	2.07251	0.00982207
Q99J23	GH3 domain-containing protein	Ghdc	0.9316	1.03039	-1.10604	0.445516
Q9CQI3	Glia maturation factor beta	Gmfb	1.23815	1.01314	1.22209	0.422091
Q07235	Glia-derived nexin	Serpine2	1.16262	0.978427	1.18826	0.11676
O35659	Glucagon-like peptide 1 receptor	Glp1r	0.876334	1.06404	-1.2142	0.0774841
P06537	Glucocorticoid receptor	Nr3c1	1.48917	1.01306	1.46998	0.0423173
Q9JK38	Glucosamine 6-phosphate N-acetyltransferase	Gnpnat1	2.99632	0.94519	3.17008	0.00193016
Q00612	Glucose-6-phosphate 1-dehydrogenase X	G6pdx	2.04038	1.00408	2.03209	8.9766e-07
Q8R070	Glucose-6-phosphate exchanger SLC37A1	Slc37a1	0.537066	0.967108	-1.80072	0.00115577
Q9WU81	Glucose-6-phosphate exchanger SLC37A2	Slc37a2	2.19215	1.08082	2.02823	0.000109975
P06745	Glucose-6-phosphate isomerase	Gpi	0.843438	0.976532	-1.1578	0.284425
Q9CYH5	Glucose-fructose oxidoreductase domain-containing protein 2	Gfod2	0.909095	1.08529	-1.19382	0.244201
Q9D7M1	Glucose-induced degradation protein 8 homolog	Gid8	1.55875	0.978499	1.593	0.227915
O08795	Glucosidase 2 subunit beta	Prkcsh	0.466733	0.957237	-2.05093	0.0392393
Q3UHH8	Glucoside xylosyltransferase 1	Gxylt1	0.486364	1.0475	-2.15375	0.00116706
P17439	Glucosylceramidase	Gba	0.895674	1.02335	-1.14255	0.379365
P26443	Glutamate dehydrogenase 1, mitochondrial	Glud1	0.371057	0.977127	-2.63336	1.95257e-05
P97494	Glutamate--cysteine ligase catalytic subunit	Gclc	1.21153	1.08289	1.11879	0.593196
D3Z7P3	Glutaminase kidney isoform, mitochondrial	Gls	0.602052	1.02025	-1.69463	0.00050494
P15105	Glutamine synthetase	Glul	0.553363	1.10674	-2.00002	0.0589271
P47856	Glutamine--fructose-6-phosphate aminotransferase [isomerizing] 1	Gfpt1	7.09587	1.0089	7.03329	3.40391e-08
Q9Z2Z9	Glutamine--fructose-6-phosphate aminotransferase [isomerizing] 2	Gfpt2	1.71624	1.06258	1.61516	0.00518446
Q8BML9	Glutamine--tRNA ligase	Qars	1.29515	1.00678	1.28644	0.0682313
Q8BH73	Glutaminyl-peptide cyclotransferase-like protein	Qpctl	1.6046	1.04438	1.53642	0.000845219
P16406	Glutamyl aminopeptidase	Enpep	0.845714	0.989465	-1.16998	0.144838
Q9CQM9	Glutaredoxin-3	Glrx3	0.962499	1.0243	-1.06421	0.60582
Q80Y14	Glutaredoxin-related protein 5, mitochondrial	Glrx5	0.399379	0.930304	-2.32938	0.00790335
Q60759	Glutaryl-CoA dehydrogenase, mitochondrial	Gcdh	0.54234	0.961983	-1.77376	0.00604171
P11352	Glutathione peroxidase 1	Gpx1	0.707957	0.982273	-1.38748	0.112969
Q99LJ6	Glutathione peroxidase 7	Gpx7	0.38694	0.999888	-2.58409	0.00895
P47791	Glutathione reductase, mitochondrial	Gsr	0.806689	1.00225	-1.24243	0.111081
P30115	Glutathione S-transferase A3	Gsta3	0.576789	0.993204	-1.72195	0.000884464
Q9DCM2	Glutathione S-transferase kappa 1	Gstk1	0.784692	1.0228	-1.30344	0.170329
P10649	Glutathione S-transferase Mu 1	Gstm1	0.29844	0.974553	-3.26549	0.000472209
O09131	Glutathione S-transferase omega-1	Gsto1	1.33562	1.02856	1.29853	0.493428
P19157	Glutathione S-transferase P 1	Gstp1	0.871813	0.98902	-1.13444	0.25924
Q64471	Glutathione S-transferase theta-1	Gstt1	0.937423	1.02856	-1.09723	0.391136
Q99L20	Glutathione S-transferase theta-3	Gstt3	1.14408	0.984131	1.16253	0.267239
P51855	Glutathione synthetase	Gss	1.00478	1.0758	-1.07068	0.875072
P16858	Glyceraldehyde-3-phosphate dehydrogenase	Gapdh	1.21748	1.14011	1.06786	0.75735
Q64516	Glycerol kinase	Gk	1.65716	1.00416	1.6503	0.00051506
Q61586	Glycerol-3-phosphate acyltransferase 1, mitochondrial	Gpam	0.818288	1.06256	-1.29851	0.106316
Q8C0N2	Glycerol-3-phosphate acyltransferase 3	Gpat3	0.860986	1.09261	-1.26902	0.534704
P13707	Glycerol-3-phosphate dehydrogenase [NAD(+)], cytoplasmic	Gpd1	1.13861	1.03261	1.10265	0.810832
Q3ULJ0	Glycerol-3-phosphate dehydrogenase 1-like protein	Gpd1l	1.00142	1.00823	-1.0068	0.831798
Q64521	Glycerol-3-phosphate dehydrogenase, mitochondrial	Gpd2	0.515252	1.01125	-1.96263	2.44063e-06
Q9JL56	Glycerophosphodiester phosphodiesterase 1	Gde1	0.727026	1.0453	-1.43777	0.000683328
Q9CRY7	Glycerophosphodiester phosphodiesterase domain-containing protein 1	Gdpd1	0.586042	0.994116	-1.69632	0.00325199
Q9D964	Glycine amidinotransferase, mitochondrial	Gatm	1.82274	1.07304	1.69867	0.0878729
Q9CZD3	Glycine--tRNA ligase	Gars	1.74065	1.017	1.71156	0.00251419
Q9Z1E4	Glycogen [starch] synthase, muscle	Gys1	1.96213	1.02109	1.92159	4.59555e-05
Q8CI94	Glycogen phosphorylase, brain form	Pygb	1.20089	1.04356	1.15077	0.0382807
Q9ET01	Glycogen phosphorylase, liver form	Pygl	1.86005	1.07833	1.72494	0.00608108
Q9WUB3	Glycogen phosphorylase, muscle form	Pygm	0.755893	1.01446	-1.34207	0.0220881
Q2NL51	Glycogen synthase kinase-3 alpha	Gsk3a	1.30123	1.0284	1.2653	0.0616509
Q9WV60	Glycogen synthase kinase-3 beta	Gsk3b	1.12291	1.00081	1.122	0.264928
Q9R062	Glycogenin-1	Gyg1	0.835786	1.00188	-1.19873	0.118186
Q9JL62	Glycolipid transfer protein	Gltp	2.54955	1.00936	2.52589	0.000125082
Q6NXH2	Glycoprotein endo-alpha-1,2-mannosidase	Manea	0.613951	1.05495	-1.71829	0.0084623
Q9JJ06	Glycoprotein-N-acetylgalactosamine 3-beta-galactosyltransferase 1	C1galt1	1.22224	1.02487	1.19258	0.0563591
Q8VCS3	Glycosaminoglycan xylosylkinase	Fam20b	1.07716	1.00047	1.07666	0.502589
Q9WTK3	Glycosylphosphatidylinositol anchor attachment 1 protein	Gpaa1	1.10442	1.03348	1.06864	0.554448
Q6NSU3	Glycosyltransferase 8 domain-containing protein 1	Glt8d1	0.817047	1.0132	-1.24008	0.129563
Q640P4	Glycosyltransferase 8 domain-containing protein 2	Glt8d2	0.487642	1.01081	-2.07286	4.66733e-05
O70310	Glycylpeptide N-tetradecanoyltransferase 1	Nmt1	3.46364	1.06286	3.2588	0.787805
Q9CPV4	Glyoxalase domain-containing protein 4	Glod4	0.582088	1.00795	-1.73161	0.00955622
Q91Z53	Glyoxylate reductase/hydroxypyruvate reductase	Grhpr	1.04763	1.0305	1.01662	0.387716
Q9QZF2	Glypican-1	Gpc1	1.8498	1.02528	1.80419	0.0858272
Q8CFZ4	Glypican-3	Gpc3	1.01532	1.07559	-1.05936	0.761676
P51655	Glypican-4	Gpc4	1.75607	1.01177	1.73564	0.0101913
Q99L27	GMP reductase 2	Gmpr2	1.21478	1.02255	1.18799	0.569918
Q9D8T4	Golgi apparatus membrane protein TVP23 homolog B	Tvp23b	1.08012	0.988632	1.09254	0.548188
Q61543	Golgi apparatus protein 1	Glg1	0.852318	0.988494	-1.15977	0.196375
Q8BXA1	Golgi integral membrane protein 4	Golim4	0.603739	1.00943	-1.67197	3.94371e-05
Q91XA2	Golgi membrane protein 1	Golm1	1.71122	0.947769	1.80553	0.00295564
Q8BS95	Golgi pH regulator	Gpr89a	0.874314	1.04489	-1.1951	0.112607
Q9CRA5	Golgi phosphoprotein 3	Golph3	0.978888	1.09575	-1.11939	0.418875
Q8R088	Golgi phosphoprotein 3-like	Golph3l	1.21992	0.96178	1.2684	0.125336
Q99JX3	Golgi reassembly-stacking protein 2	Gorasp2	2.48234	1.04785	2.36899	0.00201434
Q8BMP6	Golgi resident protein GCP60	Acbd3	0.950609	1.00485	-1.05706	0.653581
O88630	Golgi SNAP receptor complex member 1	Gosr1	1.36123	0.9571	1.42224	0.00273273
O35166	Golgi SNAP receptor complex member 2	Gosr2	1.55908	1.13542	1.37313	0.146723
Q9CYL5	Golgi-associated plant pathogenesis-related protein 1	Glipr2	2.20093	1.01519	2.16799	0.000212839
P55937	Golgin subfamily A member 3	Golga3	1.39389	1.02516	1.35968	0.237417
Q9QYE6	Golgin subfamily A member 5	Golga5	1.51084	0.998741	1.51274	0.00796891
Q91W53	Golgin subfamily A member 7	Golga7	1.44346	1.0231	1.41087	0.0562171
Q9R1S3	GPI ethanolamine phosphate transferase 1	Pign	1.22693	1.04409	1.17512	0.154351
Q9JJI6	GPI ethanolamine phosphate transferase 3	Pigo	1.09036	1.02533	1.06342	0.354214
Q3UUQ7	GPI inositol-deacylase	Pgap1	1.10111	1.03089	1.06812	0.728919
Q9JJQ0	GPI mannosyltransferase 3	Pigb	0.927904	0.983683	-1.06011	0.508321
Q6PD26	GPI transamidase component PIG-S	Pigs	1.13737	1.02457	1.1101	0.412986
Q8BXQ2	GPI transamidase component PIG-T	Pigt	1.09642	1.04141	1.05282	0.716448
Q9CXY9	GPI-anchor transamidase	Pigk	1.03276	1.01185	1.02067	0.752999
Q5U431	G-protein coupled receptor 39	Gpr39	1.19466	1.00157	1.19278	0.229456
Q923Z0	G-protein coupled receptor family C group 5 member B	Gprc5b	1.21793	1.03214	1.18001	0.174949
Q8K3J9	G-protein coupled receptor family C group 5 member C	Gprc5c	0.308994	1.00409	-3.24955	3.53707e-07
Q8CB44	GRAM domain-containing protein 4	Gramd4	1.67857	1.00775	1.66567	0.0042074
P28798	Granulins	Grn	1.12275	1.06985	1.04945	0.865659
Q00941	Granulocyte-macrophage colony-stimulating factor receptor subunit alpha	Csf2ra	5.54276	0.941446	5.8875	0.000157937
P11032	Granzyme A	Gzma	1.39891	0.963137	1.45245	0.0602854
P04187	Granzyme B(G,H)	Gzmb	4.51208	0.994032	4.53917	0.000213829
Q9QYY0	GRB2-associated-binding protein 1	Gab1	0.889941	1.03779	-1.16614	0.469501
O88273	Gremlin-2	Grem2	0.395629	0.964492	-2.43787	0.00195439
Q8VD04	GRIP1-associated protein 1	Gripap1	0.586177	1.01275	-1.72772	0.0100211
Q8VEB4	Group XV phospholipase A2	Pla2g15	0.549665	1.04973	-1.90976	0.0229737
Q60780	Growth arrest-specific protein 7	Gas7	0.824488	0.998048	-1.21051	0.0367413
Q9JLM9	Growth factor receptor-bound protein 14	Grb14	0.710203	1.09158	-1.537	0.0332293
Q60631	Growth factor receptor-bound protein 2	Grb2	0.790535	0.98084	-1.24073	0.0922952
Q9D3N8	Growth hormone-regulated TBC protein 1	Grtp1	0.853193	1.04151	-1.22072	0.244461
Q99LP6	GrpE protein homolog 1, mitochondrial	Grpel1	0.680131	1.00187	-1.47305	0.0024055
Q9WTP7	GTP:AMP phosphotransferase AK3, mitochondrial	Ak3	0.115246	0.947594	-8.22238	0.00126194
Q61411	GTPase HRas	Hras	0.694321	0.976981	-1.4071	0.0654947
Q8BWF2	GTPase IMAP family member 5	Gimap5	1.11172	1.01224	1.09828	0.165859
P32883	GTPase KRas	Kras	0.672589	1.0086	-1.49958	0.0147584
P08556	GTPase NRas	Nras	0.58406	1.00128	-1.71434	0.000641448
Q6PAR5	GTPase-activating protein and VPS9 domain-containing protein 1	Gapvd1	1.70401	1.02008	1.67047	0.0136404
P62827	GTP-binding nuclear protein Ran	Ran	2.31574	0.999205	2.31758	0.00456454
O08582	GTP-binding protein 1	Gtpbp1	1.42024	0.990289	1.43417	0.103241
Q921J2	GTP-binding protein Rheb	Rheb	1.08623	0.998322	1.08805	0.539228
P70426	GTP-binding protein Rit1	Rit1	0.60511	1.0203	-1.68613	0.000827047
P36536	GTP-binding protein SAR1a	Sar1a	4.01223	0.982054	4.08555	4.98681e-06
Q9R111	Guanine deaminase	Gda	2.3588	1.00387	2.3497	0.00133498
Q64096	Guanine nucleotide exchange factor DBS	Mcf2l	0.830899	1.12322	-1.35182	0.226376
Q8VDV3	Guanine nucleotide exchange factor for Rab-3A	Rab3il1	2.98352	0.998961	2.98662	0.00063959
Q91X96	Guanine nucleotide exchange factor MSS4	Rabif	0.726624	0.979068	-1.34742	0.0704644
Q60992	Guanine nucleotide exchange factor VAV2	Vav2	1.48348	1.04531	1.41917	0.00207642
Q9R0C8	Guanine nucleotide exchange factor VAV3	Vav3	1.84046	1.02126	1.80215	0.00169171
B2RSH2	Guanine nucleotide-binding protein G(i) subunit alpha-1	Gnai1	0.850668	1.0093	-1.18648	0.0349333
P08752	Guanine nucleotide-binding protein G(i) subunit alpha-2	Gnai2	1.11087	0.982344	1.13083	0.500955
P61953	Guanine nucleotide-binding protein G(I)/G(S)/G(O) subunit gamma-11	Gng11	0.386857	0.945065	-2.44293	0.000221481
Q9DAS9	Guanine nucleotide-binding protein G(I)/G(S)/G(O) subunit gamma-12	Gng12	0.965072	1.00268	-1.03897	0.605436
P63213	Guanine nucleotide-binding protein G(I)/G(S)/G(O) subunit gamma-2	Gng2	1.70418	0.978265	1.74205	0.0374021
Q80SZ7	Guanine nucleotide-binding protein G(I)/G(S)/G(O) subunit gamma-5	Gng5	1.26999	0.904401	1.40423	0.343428
P62874	Guanine nucleotide-binding protein G(I)/G(S)/G(T) subunit beta-1	Gnb1	0.88516	0.98138	-1.1087	0.23052
P62880	Guanine nucleotide-binding protein G(I)/G(S)/G(T) subunit beta-2	Gnb2	0.905781	0.94669	-1.04516	0.712831
Q9DC51	Guanine nucleotide-binding protein G(k) subunit alpha	Gnai3	1.32778	0.978404	1.35709	0.0491299
P18872	Guanine nucleotide-binding protein G(o) subunit alpha	Gnao1	0.577359	0.951305	-1.64768	0.00857484
P21279	Guanine nucleotide-binding protein G(q) subunit alpha	Gnaq	0.679632	0.961638	-1.41494	0.0310577
P63094	Guanine nucleotide-binding protein G(s) subunit alpha isoforms short	Gnas	0.776998	0.98862	-1.27236	0.0459917
P21278	Guanine nucleotide-binding protein subunit alpha-11	Gna11	0.62639	0.967023	-1.5438	0.00187633
P27600	Guanine nucleotide-binding protein subunit alpha-12	Gna12	1.0681	1.00752	1.06013	0.905694
P27601	Guanine nucleotide-binding protein subunit alpha-13	Gna13	0.926018	0.98365	-1.06224	0.548745
P30677	Guanine nucleotide-binding protein subunit alpha-14	Gna14	1.25229	1.01282	1.23644	0.249259
P30678	Guanine nucleotide-binding protein subunit alpha-15	Gna15	1.41485	0.977062	1.44806	0.0226013
P29387	Guanine nucleotide-binding protein subunit beta-4	Gnb4	0.868267	0.9829	-1.13202	0.220404
Q8CI11	Guanine nucleotide-binding protein-like 3	Gnl3	2.20147	1.03398	2.12912	0.0135587
O54865	Guanylate cyclase soluble subunit beta-1	Gucy1b3	1.44149	0.911165	1.58203	0.0932096
Q9Z0E6	Guanylate-binding protein 1	Gbp2	1.81704	0.971712	1.86994	0.000609291
Q61107	Guanylate-binding protein 4	Gbp4	1.12361	1.0989	1.02248	0.812526
P51791	H(+)/Cl(-) exchange transporter 3	Clcn3	1.12759	1.01973	1.10578	0.255357
Q61418	H(+)/Cl(-) exchange transporter 4	Clcn4	0.436153	1.0345	-2.37187	0.00325128
Q9WVD4	H(+)/Cl(-) exchange transporter 5	Clcn5	2.06731	1.00327	2.06056	1.85795e-05
O70496	H(+)/Cl(-) exchange transporter 7	Clcn7	1.02747	1.15726	-1.12633	0.62444
Q9CY66	H/ACA ribonucleoprotein complex subunit 1	Gar1	1.57591	0.887102	1.77647	0.0397859
Q9CRB2	H/ACA ribonucleoprotein complex subunit 2	Nhp2	1.16103	1.00464	1.15567	0.377118
Q9ESX5	H/ACA ribonucleoprotein complex subunit 4	Dkc1	1.81675	1.00461	1.80841	0.00187469
P06339	H-2 class I histocompatibility antigen, D-37 alpha chain	H2-T23	3.07335	1.02476	2.99909	2.2351e-05
P01899	H-2 class I histocompatibility antigen, D-B alpha chain	H2-D1	4.22291	0.884745	4.77303	0.000116125
P01901	H-2 class I histocompatibility antigen, K-B alpha chain	H2-K1	3.89628	0.89772	4.3402	4.02151e-05
P01902	H-2 class I histocompatibility antigen, K-D alpha chain	H2-K1	2.64798	1.07057	2.47342	0.772177
P04223	H-2 class I histocompatibility antigen, K-K alpha chain	H2-K1	2.04069	0.965257	2.11415	0.00242481
P14429	H-2 class I histocompatibility antigen, Q7 alpha chain	H2-Q7	1.54325	1.01855	1.51514	0.21862
P14430	H-2 class I histocompatibility antigen, Q8 alpha chain	H2-Q8	2.85558	0.963653	2.96328	0.00130822
P04441	H-2 class II histocompatibility antigen gamma chain	Cd74	2.44957	1.02698	2.38521	0.000209736
P14483	H-2 class II histocompatibility antigen, A beta chain	H2-Ab1	3.17243	1.01443	3.12729	2.57293e-07
P14438	H-2 class II histocompatibility antigen, A-U alpha chain (Fragment)	H2-Aa	3.19642	0.904846	3.53256	0.00109019
P04230	H-2 class II histocompatibility antigen, E-B beta chain	H2-Eb1	1.67385	1.02166	1.63837	0.00107047
P04231	H-2 class II histocompatibility antigen, E-S beta chain (Fragment)	H2-Eb1	1.7274	0.988568	1.74737	0.0688127
Q3UGR5	Haloacid dehalogenase-like hydrolase domain-containing protein 2	Hdhd2	1.83984	1.07897	1.70518	0.00738341
Q61646	Haptoglobin	Hp	0.126516	0.989984	-7.82499	5.59776e-05
Q69ZS7	HBS1-like protein	Hbs1l	1.1976	1.1012	1.08754	0.567687
Q5PRF0	HEAT repeat-containing protein 5A	Heatr5a	1.51766	0.966117	1.57089	0.00466381
Q8C547	HEAT repeat-containing protein 5B	Heatr5b	2.08174	1.01659	2.04776	2.43301e-05
Q9CZJ2	Heat shock 70 kDa protein 12B	Hspa12b	0.625603	1.00015	-1.5987	0.00139179
Q8BM72	Heat shock 70 kDa protein 13	Hspa13	0.641759	1.01505	-1.58168	0.0535169
Q61696	Heat shock 70 kDa protein 1A	Hspa1a	2.14385	1.01733	2.10732	0.848941
Q61316	Heat shock 70 kDa protein 4	Hspa4	1.105	1.02195	1.08127	0.893577
P48722	Heat shock 70 kDa protein 4L	Hspa4l	1.40062	0.967013	1.4484	0.164294
P63017	Heat shock cognate 71 kDa protein	Hspa8	1.22047	0.98644	1.23725	0.761011
Q61699	Heat shock protein 105 kDa	Hsph1	1.22731	1.00531	1.22083	0.302091
Q9CQN1	Heat shock protein 75 kDa, mitochondrial	Trap1	0.973858	1.00089	-1.02776	0.448196
P14602	Heat shock protein beta-1	Hspb1	0.339957	0.954061	-2.80642	1.24201e-05
P07901	Heat shock protein HSP 90-alpha	Hsp90aa1	2.22735	1.00592	2.21424	0.0852805
P11499	Heat shock protein HSP 90-beta	Hsp90ab1	2.63016	1.00142	2.62644	0.0355219
P17156	Heat shock-related 70 kDa protein 2	Hspa2	0.880396	1.01123	-1.14861	0.351977
E9QAM5	Helicase with zinc finger domain 2	Helz2	2.44767	0.993499	2.46368	0.000649328
Q64314	Hematopoietic progenitor cell antigen CD34	Cd34	0.626904	0.927883	-1.4801	0.0403574
O70252	Heme oxygenase 2	Hmox2	1.569	0.991516	1.58242	0.0058775
P01942	Hemoglobin subunit alpha	Hba	0.562385	0.921035	-1.63773	0.215024
P02088	Hemoglobin subunit beta-1	Hbb-b1	1.34599	0.938945	1.43351	0.441147
Q91X72	Hemopexin	Hpx	0.669981	1.04264	-1.55623	0.142248
Q8R3H7	Heparan sulfate 2-O-sulfotransferase 1	Hs2st1	0.933174	0.980826	-1.05106	0.380498
Q3UDW8	Heparan-alpha-glucosaminide N-acetyltransferase	Hgsnat	0.990273	1.05164	-1.06197	0.809655
Q9QYK5	Heparan-sulfate 6-O-sulfotransferase 1	Hs6st1	0.843629	1.04008	-1.23286	0.146973
P49182	Heparin cofactor 2	Serpind1	1.02387	1.03807	-1.01386	0.902357
P51859	Hepatoma-derived growth factor	Hdgf	5.04883	1.10301	4.57732	0.00282568
Q3UMU9	Hepatoma-derived growth factor-related protein 2	Hdgfrp2	0.713228	1.18496	-1.66141	0.148411
Q9JMG7	Hepatoma-derived growth factor-related protein 3	Hdgfrp3	0.748552	1.00472	-1.34222	0.19568
Q9Z0Z4	Hephaestin	Heph	0.732626	1.02212	-1.39515	0.0215955
P70387	Hereditary hemochromatosis protein homolog	Hfe	1.49829	0.962955	1.55593	0.0162461
Q3TEA8	Heterochromatin protein 1-binding protein 3	Hp1bp3	0.441589	0.980233	-2.21979	0.0342534
Q99020	Heterogeneous nuclear ribonucleoprotein A/B	Hnrnpab	9.5442	1.06355	8.97388	0.205519
Q9CX86	Heterogeneous nuclear ribonucleoprotein A0	Hnrnpa0	4.34133	1.10246	3.93787	0.493733
P49312	Heterogeneous nuclear ribonucleoprotein A1	Hnrnpa1	14.4577	1.11848	12.9262	0.394054
Q8BG05	Heterogeneous nuclear ribonucleoprotein A3	Hnrnpa3	3.68492	0.983843	3.74544	0.367976
Q60668	Heterogeneous nuclear ribonucleoprotein D0	Hnrnpd	5.02546	1.03059	4.87629	0.117239
Q9Z130	Heterogeneous nuclear ribonucleoprotein D-like	Hnrnpdl	12.5214	1.14319	10.9531	0.80127
Q9Z2X1	Heterogeneous nuclear ribonucleoprotein F	Hnrnpf	1.48193	0.971013	1.52617	0.122983
O35737	Heterogeneous nuclear ribonucleoprotein H	Hnrnph1	5.03123	1.07615	4.67522	0.557945
P61979	Heterogeneous nuclear ribonucleoprotein K	Hnrnpk	3.33454	1.05429	3.16283	0.128564
Q8R081	Heterogeneous nuclear ribonucleoprotein L	Hnrnpl	3.29681	1.03295	3.19165	0.289986
Q921F4	Heterogeneous nuclear ribonucleoprotein L-like	Hnrnpll	2.53145	0.997265	2.5384	0.000140289
Q9D0E1	Heterogeneous nuclear ribonucleoprotein M	Hnrnpm	2.85138	0.963005	2.96092	0.0149453
Q7TMK9	Heterogeneous nuclear ribonucleoprotein Q	Syncrip	5.39309	1.04154	5.17801	0.537685
Q8VEK3	Heterogeneous nuclear ribonucleoprotein U	Hnrnpu	10.2531	1.02927	9.96153	0.147479
Q8VDM6	Heterogeneous nuclear ribonucleoprotein U-like protein 1	Hnrnpul1	1.76388	0.96996	1.81851	0.65404
Q00PI9	Heterogeneous nuclear ribonucleoprotein U-like protein 2	Hnrnpul2	3.25775	1.065	3.05892	0.280325
O88569	Heterogeneous nuclear ribonucleoproteins A2/B1	Hnrnpa2b1	10.0771	1.07093	9.40969	0.523789
Q9Z204	Heterogeneous nuclear ribonucleoproteins C1/C2	Hnrnpc	3.57316	1.02406	3.4892	0.24809
P17710	Hexokinase-1	Hk1	0.748619	1.06494	-1.42255	0.00288827
O08528	Hexokinase-2	Hk2	0.884737	1.02871	-1.16273	0.176198
Q3TRM8	Hexokinase-3	Hk3	2.89	1.0205	2.83195	0.00151112
O88502	High affinity cAMP-specific and IBMX-insensitive 3',5'-cyclic phosphodiesterase 8A	Pde8a	0.579691	0.986267	-1.70137	0.000610205
Q09143	High affinity cationic amino acid transporter 1	Slc7a1	3.15747	1.15726	2.72839	0.00250113
P20491	High affinity immunoglobulin epsilon receptor subunit gamma	Fcer1g	2.11885	1.10326	1.92054	0.0112337
P26151	High affinity immunoglobulin gamma Fc receptor I	Fcgr1	1.72912	1.03734	1.66689	0.000637619
P63158	High mobility group protein B1	Hmgb1	2.02306	0.949089	2.13158	0.000418506
P30681	High mobility group protein B2	Hmgb2	6.89331	0.959531	7.18404	4.12562e-05
O54879	High mobility group protein B3	Hmgb3	6.09755	1.04818	5.81728	3.54006e-06
P17095	High mobility group protein HMG-I/HMG-Y	Hmga1	8.86786	1.03788	8.54418	0.436061
P62748	Hippocalcin-like protein 1	Hpcal1	1.84711	0.974536	1.89537	0.0547521
P70187	Hippocampus abundant transcript 1 protein	Mfsd14a	0.830467	1.10071	-1.32542	0.162199
Q8CIA9	Hippocampus abundant transcript-like protein 1	Mfsd14b	0.907281	0.99171	-1.09306	0.58517
P35492	Histidine ammonia-lyase	Hal	0.573059	1.21504	-2.12026	0.0669913
P70349	Histidine triad nucleotide-binding protein 1	Hint1	0.498989	0.963433	-1.93077	0.0454679
Q9D0S9	Histidine triad nucleotide-binding protein 2, mitochondrial	Hint2	0.363784	0.983007	-2.70217	7.55253e-06
Q9CPS6	Histidine triad nucleotide-binding protein 3	Hint3	0.825884	0.984849	-1.19248	0.138885
Q61035	Histidine--tRNA ligase, cytoplasmic	Hars	1.86092	1.08771	1.71085	0.00174103
Q8BRB7	Histone acetyltransferase KAT6B	Kat6b	1.79168	0.989384	1.8109	0.00980633
Q91WA3	Histone deacetylase 11	Hdac11	0.52536	1.01288	-1.92797	0.0015765
P70288	Histone deacetylase 2	Hdac2	1.61981	0.968171	1.67306	0.0796593
Q8BIH0	Histone deacetylase complex subunit SAP130	Sap130	1.53411	0.985643	1.55645	0.0669039
O55128	Histone deacetylase complex subunit SAP18	Sap18	0.510195	0.883154	-1.73101	0.231248
P10922	Histone H1.0	H1f0	1.43162	1.28239	1.11636	0.430846
P43275	Histone H1.1	Hist1h1a	10.9152	1.2756	8.55698	6.85414e-05
P15864	Histone H1.2	Hist1h1c	3.90384	1.25992	3.09849	0.00443133
P43277	Histone H1.3	Hist1h1d	6.78824	1.14597	5.92357	2.60847e-05
P43274	Histone H1.4	Hist1h1e	5.30932	1.20657	4.40035	0.000398885
P43276	Histone H1.5	Hist1h1b	13.7741	1.13618	12.1232	8.46191e-06
Q07133	Histone H1t	Hist1h1t	1.26983	1.08628	1.16897	0.207865
Q64522	Histone H2A type 2-B	Hist2h2ab	1.95141	0.996132	1.95899	0.00011821
P0C0S6	Histone H2A.Z	H2afz	1.13127	1.04535	1.08219	0.466086
P27661	Histone H2AX	H2afx	1.50903	1.10748	1.36258	0.0761375
P10854	Histone H2B type 1-M	Hist1h2bm	1.1669	1.07594	1.08454	0.710674
Q64524	Histone H2B type 2-E	Hist2h2be	0.473636	1.12357	-2.37222	0.00677525
Q8CGP0	Histone H2B type 3-B	Hist3h2bb	1.34641	1.06572	1.26337	0.230511
P68433	Histone H3.1	Hist1h3a	3.72206	1.10255	3.37586	0.000144797
P02301	Histone H3.3C	H3f3c	0.86823	1.04928	-1.20853	0.322221
O35216	Histone H3-like centromeric protein A	Cenpa	1.07738	0.962084	1.11984	0.423151
P62806	Histone H4	Hist1h4a	1.39012	1.06368	1.3069	0.13789
Q8CFE2	Histone PARylation factor 1	Hpf1	2.52329	1.05749	2.38611	0.000309545
Q60972	Histone-binding protein RBBP4	Rbbp4	1.14515	0.999444	1.14579	0.808245
Q99MY8	Histone-lysine N-methyltransferase ASH1L	Ash1l	1.17151	0.967447	1.21093	0.382671
Q9Z148	Histone-lysine N-methyltransferase EHMT2	Ehmt2	1.42406	1.00016	1.42382	0.00485426
P70351	Histone-lysine N-methyltransferase EZH1	Ezh1	1.16565	1.04418	1.11633	0.268077
Q8BVE8	Histone-lysine N-methyltransferase NSD2	Nsd2	2.21088	1.10197	2.00631	0.00695808
P42582	Homeobox protein Nkx-2.5	Nkx2-5	2.96434	1.15726	2.5615	0.00607337
Q99JP6	Homer protein homolog 3	Homer3	0.403461	0.956563	-2.3709	4.8707e-05
Q61191	Host cell factor 1	Hcfc1	1.12915	0.995217	1.13458	0.722564
Q99L47	Hsc70-interacting protein	St13	0.919584	1.00774	-1.09586	0.422874
Q99P31	Hsp70-binding protein 1	Hspbp1	1.84556	1.11945	1.64862	0.0164747
Q61081	Hsp90 co-chaperone Cdc37	Cdc37	0.724815	0.947021	-1.30657	0.112981
P42859	Huntingtin	Htt	2.42952	1.04484	2.32526	0.000586165
Q8VD75	Huntingtin-interacting protein 1	Hip1	0.658177	0.998411	-1.51693	0.0041238
Q9JKY5	Huntingtin-interacting protein 1-related protein	Hip1r	0.930372	1.00376	-1.07888	0.691678
O35632	Hyaluronidase-2	Hyal2	0.810608	1.0065	-1.24166	0.202136
Q6P9N1	Hyccin	Fam126a	0.744217	0.965241	-1.29699	0.00626737
Q9WV07	Hydroperoxide isomerase ALOXE3	Aloxe3	0.569409	1.13675	-1.99637	0.0226455
Q61425	Hydroxyacyl-coenzyme A dehydrogenase, mitochondrial	Hadh	0.282482	0.963762	-3.41176	6.99908e-05
Q9EP66	Hydroxycarboxylic acid receptor 2	Hcar2	0.983082	1.0231	-1.0407	0.700125
P38060	Hydroxymethylglutaryl-CoA lyase, mitochondrial	Hmgcl	0.460856	0.983392	-2.13384	0.000722361
P54869	Hydroxymethylglutaryl-CoA synthase, mitochondrial	Hmgcs2	0.495194	1.04603	-2.11236	0.00406416
Q2TPA8	Hydroxysteroid dehydrogenase-like protein 2	Hsdl2	0.711184	1.05274	-1.48027	0.0249639
P00493	Hypoxanthine-guanine phosphoribosyltransferase	Hprt1	1.7882	1.09415	1.63433	0.0533569
Q9JKR6	Hypoxia up-regulated protein 1	Hyou1	0.432123	1.04056	-2.40802	0.00446709
P01878	Ig alpha chain C region		1.2275	1.04417	1.17557	0.372547
P01868	Ig gamma-1 chain C region secreted form	Ighg1	2.04622	1.0533	1.94269	0.0115007
P01864	Ig gamma-2A chain C region secreted form		1.76016	1.03005	1.7088	0.0316995
P01867	Ig gamma-2B chain C region	Igh-3	1.64544	1.04399	1.57611	0.0320605
P03987	Ig gamma-3 chain C region		1.21204	1.01832	1.19023	0.124737
P01753	Ig heavy chain V region 186-1		3.42128	0.993768	3.44273	4.25595e-05
P18526	Ig heavy chain V region 345		3.39329	1.11485	3.04372	0.0015551
P18531	Ig heavy chain V region 3-6	Ighv3-6	2.0254	0.9603	2.10913	0.00671647
P01747	Ig heavy chain V region 36-65		1.99983	1.08234	1.84769	0.00558827
P01806	Ig heavy chain V region 441		1.39342	0.907958	1.53468	0.0866765
P18528	Ig heavy chain V region 6.96		2.72504	0.945945	2.88076	0.00907453
P06330	Ig heavy chain V region AC38 205.12		2.11535	0.993569	2.12904	0.00543202
P01790	Ig heavy chain V region M511		1.79045	0.960979	1.86316	0.01071
P01783	Ig heavy chain V region MOPC 21 (Fragment)		2.67594	0.929696	2.87829	0.0203172
P01820	Ig heavy chain V region PJ14		4.73413	0.901692	5.25027	0.00173261
P06327	Ig heavy chain V region VH558 A1/A4	Gm5629	2.16308	0.993632	2.17695	0.000178012
P01796	Ig heavy chain V-III region A4		3.07721	0.899754	3.42006	0.0596898
P01837	Ig kappa chain C region		2.27294	0.895748	2.53747	0.0123565
P84750	Ig kappa chain V region Mem5 (Fragment)		21.3403	1.12235	19.0139	0.0951453
P01633	Ig kappa chain V19-17	Igk-V19-17	2.43762	0.853526	2.85593	0.112225
P01631	Ig kappa chain V-II region 26-10		2.18905	0.969177	2.25867	0.00347412
P01630	Ig kappa chain V-II region 7S34.1		2.02485	0.892954	2.26759	0.00424248
P01674	Ig kappa chain V-III region PC 2154		1.85742	1.02057	1.81999	0.000608724
P01660	Ig kappa chain V-III region PC 3741/TEPC 111		1.25268	0.984401	1.27253	0.25802
P01680	Ig kappa chain V-IV region S107B		2.35465	0.975958	2.41266	0.00239243
P01635	Ig kappa chain V-V region K2 (Fragment)		2.03336	0.828707	2.45366	0.0261471
P01638	Ig kappa chain V-V region L6 (Fragment)		1.84043	0.979134	1.87965	0.000356636
P01636	Ig kappa chain V-V region MOPC 149		2.16419	0.973683	2.22268	0.0661894
P01643	Ig kappa chain V-V region MOPC 173		1.38539	0.934585	1.48236	0.107012
P01639	Ig kappa chain V-V region MOPC 41	Gm5571	2.62753	0.877081	2.99576	0.0854805
P04945	Ig kappa chain V-VI region NQ2-6.1		0.979891	0.904016	1.08393	0.432393
P01675	Ig kappa chain V-VI region XRPC 44		1.47134	0.935039	1.57356	0.147352
P01843	Ig lambda-1 chain C region		1.8791	0.863705	2.17563	0.0516863
P01844	Ig lambda-2 chain C region	Iglc2	2.63792	0.911644	2.89358	0.00364172
P01728	Ig lambda-2 chain V region		2.32897	0.853195	2.7297	0.00864151
P01872	Ig mu chain C region	Ighm	2.79254	0.965446	2.89249	8.55165e-05
Q61559	IgG receptor FcRn large subunit p51	Fcgrt	0.942856	1.01217	-1.07351	0.774055
Q9CR20	Immediate early response 3-interacting protein 1	Ier3ip1	1.2019	0.965168	1.24527	0.402003
Q60766	Immunity-related GTPase family M protein 1	Irgm1	3.19444	0.987825	3.23381	6.53546e-06
P01592	Immunoglobulin J chain	Jchain	2.88566	0.872282	3.30817	0.090609
A8E0Y8	Immunoglobulin superfamily member 2	Cd101	4.05805	1.01844	3.98456	1.97558e-07
Q6ZQA6	Immunoglobulin superfamily member 3	Igsf3	0.854165	1.0611	-1.24226	0.0325802
P0C6B7	Immunoglobulin superfamily member 6	Igsf6	3.30234	0.988805	3.33973	9.76249e-07
Q8R366	Immunoglobulin superfamily member 8	Igsf8	0.765221	1.02075	-1.33392	0.0203703
O35345	Importin subunit alpha-7	Kpna6	1.58271	1.07085	1.478	0.113342
P70168	Importin subunit beta-1	Kpnb1	2.53093	1.02483	2.46961	0.00132754
Q8K2V6	Importin-11	Ipo11	3.12945	1.01015	3.098	0.00011767
Q8K0C1	Importin-13	Ipo13	1.44535	1.02619	1.40846	0.00451237
Q8VI75	Importin-4	Ipo4	3.19009	1.03028	3.09633	0.000109355
Q8BKC5	Importin-5	Ipo5	1.6904	1.06126	1.59282	0.00198365
Q9EPL8	Importin-7	Ipo7	3.44826	1.03751	3.32357	0.000359763
Q91YE6	Importin-9	Ipo9	3.21572	1.03297	3.11309	0.00849463
Q6NXK7	Inactive dipeptidyl peptidase 10	Dpp10	2.65856	1.11182	2.39118	0.489556
Q8BTX9	Inactive hydroxysteroid dehydrogenase-like protein 1	Hsdl1	0.953329	1.02289	-1.07296	0.396358
Q8K394	Inactive phospholipase C-like protein 2	Plcl2	0.919204	1.15519	-1.25673	0.341518
Q6PIX5	Inactive rhomboid protein 1	Rhbdf1	0.73629	1.06014	-1.43984	0.0169923
Q80WQ6	Inactive rhomboid protein 2	Rhbdf2	1.10516	1.0658	1.03693	0.898778
Q8BKG3	Inactive tyrosine-protein kinase 7	Ptk7	0.60984	1.00148	-1.6422	2.30306e-05
Q9Z139	Inactive tyrosine-protein kinase transmembrane receptor ROR1	Ror1	1.55252	1.00715	1.54149	0.26365
Q3TVP5	Inactive ubiquitin thioesterase FAM105A	Fam105a	3.01412	0.96918	3.10997	6.10463e-06
Q63ZW7	InaD-like protein	Patj	0.426859	1.00441	-2.35303	1.59043e-05
P40936	Indolethylamine N-methyltransferase	Inmt	0.418709	0.992772	-2.37103	0.0008711
Q6ZPR6	Inhibitor of Bruton tyrosine kinase	Ibtk	1.57074	0.938433	1.67379	0.0148504
Q9DBD0	Inhibitor of carbonic anhydrase	Ica	0.318643	0.944716	-2.96481	0.0103688
Q60680	Inhibitor of nuclear factor kappa-B kinase subunit alpha	Chuk	2.19717	1.01583	2.16292	1.89673e-05
O88351	Inhibitor of nuclear factor kappa-B kinase subunit beta	Ikbkb	2.18054	0.960708	2.26973	0.000951176
Q9DBZ1	Inhibitor of nuclear factor kappa-B kinase-interacting protein	Ikbip	1.72709	0.988047	1.74798	0.00683282
Q9WU40	Inner nuclear membrane protein Man1	Lemd3	0.938297	1.01009	-1.07652	0.575592
Q91VM9	Inorganic pyrophosphatase 2, mitochondrial	Ppa2	0.135473	0.97211	-7.17568	0.00193129
P24547	Inosine-5'-monophosphate dehydrogenase 2	Impdh2	1.49785	1.05608	1.4183	0.281103
P11881	Inositol 1,4,5-trisphosphate receptor type 1	Itpr1	1.07544	0.999779	1.07568	0.271909
Q9Z329	Inositol 1,4,5-trisphosphate receptor type 2	Itpr2	0.860679	1.00827	-1.17148	0.0212061
P70227	Inositol 1,4,5-trisphosphate receptor type 3	Itpr3	1.01751	1.00752	1.00992	0.947238
Q3TNL8	Inositol 1,4,5-trisphosphate receptor-interacting protein	Itprip	1.52991	1.03787	1.47408	0.00463996
Q6PD10	Inositol hexakisphosphate kinase 1	Ip6k1	1.31262	0.946896	1.38623	0.308821
O55023	Inositol monophosphatase 1	Impa1	1.80557	1.00696	1.79309	1.51141e-05
Q91UZ5	Inositol monophosphatase 2	Impa2	0.636509	1.34434	-2.11206	0.2841
Q80V26	Inositol monophosphatase 3	Impad1	0.62183	0.966721	-1.55464	0.0172477
Q8C5L6	Inositol polyphosphate 5-phosphatase K	Inpp5k	0.800655	1.03108	-1.28779	0.148959
Q9JHU9	Inositol-3-phosphate synthase 1	Isyna1	1.05896	1.07494	-1.01509	0.946051
P15208	Insulin receptor	Insr	0.768129	1.04238	-1.35704	0.00547979
Q9WTL4	Insulin receptor-related protein	Insrr	0.378929	1.52512	-4.02481	0.488947
Q9JHR7	Insulin-degrading enzyme	Ide	0.844493	1.06403	-1.25996	0.193517
Q60751	Insulin-like growth factor 1 receptor	Igf1r	0.575701	0.981235	-1.70442	0.00141808
P47877	Insulin-like growth factor-binding protein 2	Igfbp2	0.218221	0.965677	-4.42523	0.0117346
Q07079	Insulin-like growth factor-binding protein 5	Igfbp5	0.297266	0.993623	-3.34254	0.000257427
P47880	Insulin-like growth factor-binding protein 6	Igfbp6	0.283126	0.971418	-3.43105	9.01907e-06
Q61581	Insulin-like growth factor-binding protein 7	Igfbp7	0.404559	0.98418	-2.43272	0.00292046
O89051	Integral membrane protein 2B	Itm2b	0.664847	0.967134	-1.45467	0.0122576
Q8BPS4	Integral membrane protein GPR180	Gpr180	1.44324	1.02592	1.40678	0.0192228
Q6P4S8	Integrator complex subunit 1	Ints1	1.28666	0.976479	1.31765	0.141685
Q7TQK1	Integrator complex subunit 7	Ints7	2.98857	1.03134	2.89776	0.00151438
Q80V86	Integrator complex subunit 8	Ints8	2.35729	0.964661	2.44364	0.00452548
Q3V3R4	Integrin alpha-1	Itga1	0.927196	0.986418	-1.06387	0.567597
Q62469	Integrin alpha-2	Itga2	1.10047	1.03227	1.06607	0.498356
Q62470	Integrin alpha-3	Itga3	0.704924	0.978033	-1.38743	0.0032358
Q00651	Integrin alpha-4	Itga4	3.59327	1.02501	3.50559	2.07468e-05
P11688	Integrin alpha-5	Itga5	1.38757	1.02637	1.35192	0.00494633
Q61739	Integrin alpha-6	Itga6	0.917262	1.01166	-1.10292	0.0957086
Q61738	Integrin alpha-7	Itga7	1.24681	1.03189	1.20827	0.0558485
A2ARA8	Integrin alpha-8	Itga8	0.41389	0.98656	-2.38363	3.25556e-05
B8JK39	Integrin alpha-9	Itga9	0.722415	1.01251	-1.40156	0.00975258
Q60677	Integrin alpha-E	Itgae	1.32161	1.02808	1.28552	0.0327914
Q9QUM0	Integrin alpha-IIb	Itga2b	0.611905	0.966218	-1.57903	0.00296282
P24063	Integrin alpha-L	Itgal	2.65971	1.00839	2.63758	4.2726e-05
P05555	Integrin alpha-M	Itgam	5.13136	1.04313	4.91919	1.53169e-07
P43406	Integrin alpha-V	Itgav	1.04022	0.988166	1.05268	0.415455
Q9QXH4	Integrin alpha-X	Itgax	5.11822	1.04415	4.9018	2.02822e-08
[truncated: 2,511 more rows]
