# Supplementary material for: Immune-Associated Proteins Are Enriched in Lung Tissue-Derived Extracellular Vesicles during Allergen-Induced Eosinophilic Airway Inflammation
Source: Int J Mol Sci. 2021 Apr 29;22(9):4718. doi: 10.3390/ijms22094718 (PMC8125637; doi:10.3390/ijms22094718)
Supplement: Supplementary file 1 [file ijms-22-04718-s001.zip › Supplementary Table 2.xlsx]

## Sheet: Proteins MGC
			Condition	OVA/OVA	OVA/OVA	OVA/OVA	OVA/OVA	OVA/OVA	OVA/OVA	OVA/PBS	OVA/PBS	OVA/PBS	OVA/PBS	OVA/PBS
			Sample	Sample 6	Sample 1	Sample 2	Sample 3	Sample 4	Sample 5	Control 1	Control 2	Control 3	Control 4	Control 5
Accession number	Gen name
Q8BWF0	Aldh5a1			0.304	0.246	0.36	0.401	0.291	0.28	0.964	1.274	0.981	0.805	0.883
P39447	Tjp1			0.517	0.403	0.474	0.438	0.366	0.431	1.022	1.253	0.937	0.892	1.008
Q9CQ54	Ndufc2			0.632	0.581	0.692	0.697	0.599	0.623	1.023	1.21	1.027	0.956	0.86
Q9JLZ3	Auh			0.542	0.53	0.654	0.511	0.402	0.608	1.005	1.2	1.114	0.906	0.84
O08600	Endog			0.719	0.283	0.485	0.497	0.359	0.364	1.002	1.169	0.937	0.919	1.005
P22315	Fech			0.424	0.489	0.521	0.609	0.313	0.367	0.817	1.149	1.093	0.935	1.014
P56391	Cox6b1			0.432	0.353	0.538	0.574	0.383	0.378	0.732	1.175	0.893	1.026	0.966
Q9WUZ9	Entpd5			0.069	0.213	0.116	0.01	0.09	0.109	0.671	1.307	0.831	0.786	1.245
Q91WU0	Ces1f			0.081	0.085	0.119	0.076	0.05	0.064	0.804	1.396	0.845	0.739	1.114
Q9JLT4	Txnrd2			0.465	0.47	0.506	0.417	0.328	0.402	0.916	1.159	0.992	0.833	1.145
Q8K2C6	Sirt5			0.169	0.161	0.259	0.258	0.202	0.197	0.723	1.2	0.682	0.946	1.28
Q99JP6	Homer3			0.379	0.464	0.474	0.255	0.411	0.438	0.952	1.145	0.81	1.058	0.818
O08599	Stxbp1			0.653	0.653	0.616	0.42	0.584	0.647	0.978	1.035	1.005	1.155	0.838
Q9CR68	Uqcrfs1			0.578	0.469	0.429	0.437	0.506	0.562	0.867	1.082	0.988	1.058	0.945
Q8K2B3	Sdha			0.559	0.498	0.419	0.547	0.512	0.526	0.875	1.079	0.989	1.061	0.906
Q9JIY5	Htra2			0.506	0.342	0.253	0.445	0.329	0.284	0.914	1.122	0.947	1.053	0.928
Q62425	Ndufa4			0.299	0.38	0.368	0.388	0.338	0.418	0.955	1.042	1.03	1.079	0.91
Q99MR8	Mccc1			0.325	0.364	0.338	0.36	0.267	0.355	0.927	1.042	0.992	1.016	1.025
Q3ULD5	Mccc2			0.274	0.274	0.192	0.221	0.24	0.219	1.072	1.132	0.952	0.967	0.916
Q91ZA3	Pcca			0.372	0.36	0.33	0.329	0.377	0.409	0.959	1.15	1.026	0.985	0.905
Q5M8N4	Sdr39u1			0.364	0.324	0.357	0.375	0.336	0.404	0.817	1.155	0.999	0.961	1.035
Q3UMR5	Mcu			0.689	0.63	0.675	0.659	0.619	0.756	0.897	1.051	1.053	1.043	1.023
O35435	Dhodh			0.636	0.515	0.448	0.499	0.555	0.625	1.009	1.014	1.001	1.023	0.953
O09111	Ndufb11			0.65	0.621	0.474	0.501	0.586	0.616	1.118	1.045	0.978	1.047	0.9
P19783	Cox4i1			0.661	0.601	0.511	0.51	0.673	0.703	1.002	1.078	0.997	1.11	0.897
Q4VAE3	Tmem65			0.627	0.558	0.48	0.514	0.582	0.636	0.944	1.07	1.004	1.089	0.867
Q8CAQ8	Immt			0.542	0.547	0.384	0.339	0.508	0.498	0.952	1.08	0.956	1.102	0.888
P58281	Opa1			0.758	0.584	0.48	0.44	0.58	0.637	0.912	1.056	1.093	1.012	0.947
Q03265	Atp5a1			0.731	0.491	0.475	0.474	0.547	0.624	0.947	1.089	1.086	0.995	0.932
Q9WVA2	Timm8a1			0.41	0.327	0.247	0.238	0.277	0.334	0.682	1.151	0.841	1.11	0.954
O55131	Septin7			0.631	0.533	0.585	0.542	0.519	0.582	0.823	1.2	0.961	1.007	0.959
P24549	Aldh1a1			0.423	0.298	0.289	0.285	0.298	0.381	0.862	1.28	0.763	0.915	1.02
Q9CRB9	Chchd3			0.428	0.318	0.212	0.229	0.357	0.431	0.841	1.314	0.833	1	0.879
Q9CZ13	Uqcrc1			0.561	0.496	0.344	0.432	0.597	0.494	0.859	1.197	0.929	1.024	0.863
Q9WV91	Ptgfrn			0.71	0.559	0.635	0.69	0.725	0.752	0.988	1.071	0.936	1.108	0.909
Q6PIE5	Atp1a2			0.607	0.492	0.592	0.558	0.691	0.66	0.958	1.064	0.976	1.05	0.928
O55026	Entpd2			0.296	0.351	0.354	0.356	0.553	0.449	0.885	1.155	0.871	1.12	0.826
P35288	Rab23			0.484	0.589	0.45	0.496	0.627	0.564	0.84	1.057	1.006	1.182	0.84
Q99N05	Ms4a4d			0.342	0.303	0.327	0.317	0.379	0.387	0.923	1.109	1.087	1.128	0.727
E9Q6P5	Ttc7b			0.367	0.632	0.554	0.527	0.489	0.515	0.883	1.109	1.069	1.104	0.804
Q9R0X4	Acot9			0.328	0.558	0.4	0.502	0.344	0.45	0.817	1.11	1.021	1.012	0.845
Q8C3W1				0.426	0.471	0.421	0.431	0.472	0.431	0.819	1.14	0.972	1.062	0.904
P14602	Hspb1			0.239	0.45	0.384	0.344	0.3	0.323	0.733	1.122	0.921	1.112	0.883
Q8BH01	Tmco3			0.433	0.716	0.586	0.497	0.433	0.541	1.035	1.058	1.148	1.038	0.825
Q05BC3	Eml1			0.319	0.638	0.578	0.427	0.332	0.4	0.963	1.102	1.057	1.076	0.811
Q3UW53	Fam129a			0.496	0.675	0.64	0.689	0.577	0.641	1.016	1.06	1.177	1.026	0.871
Q922H2	Pdk3			0.453	0.655	0.589	0.59	0.35	0.586	0.909	1.102	1.18	0.917	0.994
Q9CQE1	Nipsnap3b			0.171	0.479	0.264	0.246	0.098	0.157	0.799	1.22	1.307	0.782	0.985
Q9CWD8	Nubpl			0.21	0.563	0.252	0.225	0.197	0.369	0.699	1.19	1.115	0.902	1.053
P50544	Acadvl			0.444	0.6	0.366	0.381	0.246	0.374	1.16	1.09	1.007	1.026	0.808
Q60597	Ogdh			0.337	0.571	0.346	0.384	0.209	0.293	1.072	1.033	1.071	0.974	0.891
Q8JZN5	Acad9			0.588	0.662	0.484	0.454	0.516	0.575	1.011	1.062	1.06	1.01	0.94
Q05920	Pc			0.453	0.461	0.273	0.271	0.228	0.316	1.096	0.976	1.101	1.016	0.907
O08749	Dld			0.184	0.646	0.251	0.181	0.134	0.219	0.906	1.104	0.887	1.08	0.962
Q9DCW4	Etfb			0.106	0.573	0.225	0.135	0.111	0.229	0.958	1.084	0.915	1.023	0.868
P97807	Fh			0.351	0.718	0.364	0.246	0.218	0.256	1.012	1.103	0.972	1.024	0.925
P10649	Gstm1			0.163	0.644	0.354	0.159	0.225	0.246	0.954	1.076	0.826	1.131	0.886
O70281	Tpst1			0.227	0.665	0.367	0.338	0.206	0.304	1.028	0.987	0.886	1.141	0.969
Q9Z2I8	Suclg2			0.194	0.625	0.285	0.125	0.094	0.114	0.995	1.018	1.063	0.997	1.04
P35486	Pdha1			0.505	0.505	0.287	0.331	0.179	0.259	1.026	1.176	0.95	0.986	0.884
P05202	Got2			0.446	0.515	0.298	0.18	0.111	0.123	0.948	1.19	0.989	0.891	0.917
P42208	Septin2			0.645	0.73	0.565	0.537	0.574	0.566	0.947	1.077	0.968	1.069	0.94
Q9D051	Pdhb			0.389	0.494	0.209	0.185	0.115	0.195	0.934	1.19	0.851	1.025	0.932
Q9D6R2	Idh3a			0.368	0.584	0.24	0.133	0.18	0.162	0.84	1.188	0.877	1.019	0.903
Q9DBL1	Acadsb			0.175	0.514	0.257	0.22	0.184	0.228	0.982	1.186	1.031	0.858	0.97
O08756	Hsd17b10			0.394	0.717	0.42	0.376	0.402	0.388	1.056	1.219	0.96	0.918	0.961
Q07417	Acads			0.292	0.562	0.262	0.348	0.184	0.265	0.92	1.139	0.883	0.951	0.9
P45952	Acadm			0.174	0.375	0.167	0.147	0.139	0.176	1.033	1.268	0.901	0.939	0.83
P47934	Crat			0.282	0.445	0.36	0.274	0.289	0.387	1.102	1.101	1.001	0.966	0.93
P51174	Acadl			0.241	0.457	0.296	0.224	0.186	0.252	1.087	1.113	1.085	0.97	0.893
Q9Z2I9	Sucla2			0.264	0.542	0.293	0.197	0.191	0.206	0.976	1.086	0.943	1.034	0.961
Q99KI0	Aco2			0.16	0.407	0.211	0.109	0.088	0.118	1.013	1.129	0.949	0.973	0.924
Q9D0S9	Hint2			0.353	0.514	0.424	0.313	0.295	0.283	0.933	1.131	0.988	0.968	0.895
Q9WUM5	Suclg1			0.18	0.339	0.256	0.148	0.119	0.116	0.752	1.249	0.981	0.961	1.024
P29758	Oat			0.179	0.454	0.278	0.256	0.174	0.196	0.767	1.238	1.006	0.876	1.023
Q8R164	Bphl			0.049	0.261	0.144	0.01	0.047	0.068	0.825	1.183	0.992	0.908	1.066
P54071	Idh2			0.16	0.376	0.224	0.122	0.114	0.13	0.827	1.141	0.981	0.994	1.012
Q9CZL5	Pcbd2			0.345	0.414	0.41	0.231	0.248	0.233	0.828	1.359	0.821	0.896	0.937
P26443	Glud1			0.427	0.499	0.323	0.311	0.296	0.371	0.811	1.332	0.912	0.897	0.934
Q9D7B6	Acad8			0.297	0.412	0.398	0.321	0.258	0.327	0.815	1.29	1.027	0.857	0.958
Q8R4N0	Clybl			0.144	0.369	0.283	0.243	0.138	0.191	0.856	1.377	0.945	0.843	0.906
Q99LC5	Etfa			0.256	0.488	0.248	0.103	0.083	0.123	0.83	1.293	0.895	0.98	0.854
Q8BH95	Echs1			0.222	0.489	0.234	0.137	0.13	0.163	0.798	1.309	0.874	0.956	0.913
Q9D172	D10Jhu81e			0.169	0.424	0.219	0.103	0.087	0.085	0.767	1.249	0.912	0.996	0.945
P70404	Idh3g			0.376	0.473	0.278	0.213	0.233	0.253	0.865	1.251	0.921	0.975	0.887
Q91VM9	Ppa2			0.082	0.404	0.181	0.01	0.046	0.09	0.773	1.358	0.87	0.85	1.01
Q8QZT1	Acat1			0.236	0.45	0.305	0.209	0.273	0.249	0.766	1.277	0.836	0.96	0.992
Q9EQ20	Aldh6a1			0.111	0.213	0.143	0.104	0.075	0.085	0.729	1.342	0.883	0.906	0.926
P47738	Aldh2			0.236	0.416	0.27	0.271	0.301	0.291	0.761	1.299	0.945	0.946	0.909
Q8VCW8	Acsf2			0.263	0.525	0.401	0.349	0.416	0.368	0.914	1.291	0.933	0.979	0.943
Q8BWT1	Acaa2			0.205	0.393	0.252	0.165	0.197	0.228	0.874	1.338	0.94	0.916	0.834
P42125	Eci1			0.069	0.336	0.179	0.085	0.067	0.089	0.87	1.307	0.884	0.924	0.903
Q9CQ62	Decr1			0.191	0.381	0.26	0.208	0.242	0.243	0.837	1.259	0.877	0.949	0.93
Q9QYR9	Acot2			0.233	0.412	0.237	0.24	0.155	0.236	0.856	1.268	0.881	0.918	0.951
P82349	Sgcb			0.464	0.476	0.514	0.359	0.61	0.645	0.865	1.15	1.078	0.898	1.05
Q05793	Hspg2			0.532	0.751	0.702	0.652	0.731	0.566	0.977	0.987	0.991	0.976	0.979
Q9Z1P7	Kank3			0.41	0.346	0.218	0.24	0.307	0.437	0.807	0.892	1.29	1.134	0.979
Q8BS35	Agmo			0.483	0.402	0.387	0.193	0.454	0.401	0.96	0.824	1.101	1.089	1.193
Q8BWJ3	Phka2			0.698	0.538	0.335	0.367	0.506	0.463	0.993	1.05	1.036	1.134	0.805
P16546	Sptan1			0.773	0.637	0.492	0.437	0.54	0.465	1.057	1.016	1.094	1.059	0.88
Q62261	Sptbn1			0.74	0.574	0.475	0.415	0.463	0.522	0.996	0.932	1.128	1.107	0.941
Q8R086	Suox			0.409	0.352	0.396	0.349	0.43	0.403	0.811	0.948	0.905	1.041	1.308
P17563	Selenbp1			0.317	0.461	0.469	0.357	0.378	0.347	0.911	0.869	0.834	1.092	1.316
Q7JJ13	Brd2			0.08	0.141	0.145	0.1	0.071	0.089	0.984	0.737	1.015	0.942	1.591
Q8BYB9	Poglut1			0.369	0.388	0.325	0.343	0.167	0.271	0.919	0.774	1.19	0.96	1.416
Q8K4Z3	Naxe			0.161	0.386	0.203	0.11	0.079	0.117	0.703	1.085	0.876	0.963	1.236
P51125	Cast			0.352	0.629	0.438	0.485	0.418	0.384	0.838	1.014	1.132	1.016	1.244
Q9JHL1	Slc9a3r2			0.281	0.451	0.385	0.424	0.357	0.406	0.826	0.981	0.999	1.113	1.109
O08553	Dpysl2			0.353	0.526	0.368	0.311	0.343	0.32	0.935	0.985	0.973	1.045	1.085
P47880	Igfbp6			0.274	0.341	0.274	0.277	0.209	0.323	0.62	0.93	0.879	1.23	1.198
Q9D1L0	Chchd2			0.122	0.263	0.351	0.134	0.101	0.211	0.613	1.097	0.895	1.138	1.069
Q9WU38	Scnn1b			0.289	0.18	0.151	0.321	0.279	0.275	0.775	0.771	0.929	1.289	1.215
P26043	Rdx			0.702	0.515	0.536	0.601	0.544	0.591	0.912	0.951	0.872	1.137	1.11
A2ARA8	Itga8			0.496	0.34	0.317	0.362	0.515	0.454	0.756	0.992	0.931	1.126	1.127
Q64324	Stxbp2			0.44	0.664	0.587	0.622	0.683	0.573	0.92	0.937	0.909	1.155	1.063
Q80VQ0	Aldh3b1			0.324	0.499	0.405	0.477	0.573	0.498	0.886	0.921	0.909	1.268	1.004
Q9DBJ3	Baiap2l1			0.269	0.413	0.447	0.563	0.385	0.408	0.907	0.976	0.833	1.239	0.969
Q9Z0J1	Reck			0.484	0.595	0.476	0.47	0.544	0.544	0.923	1.023	0.84	1.118	1.039
Q9R0B9	Plod2			0.264	0.551	0.4	0.321	0.332	0.301	0.877	0.787	0.868	1.219	1.154
Q640P4	Glt8d2			0.345	0.519	0.494	0.42	0.578	0.57	1.117	0.974	0.89	1.158	0.915
Q9QYB5	Add3			0.594	0.61	0.643	0.697	0.627	0.706	1.035	0.985	0.996	1.102	0.939
Q6Q477	Atp2b4			0.489	0.421	0.456	0.526	0.514	0.552	0.969	0.96	1.116	1.14	0.894
Q99L88	Sntb1			0.54	0.619	0.532	0.596	0.565	0.538	1.028	0.983	1.006	1.143	0.943
Q64521	Gpd2			0.604	0.435	0.479	0.499	0.5	0.574	1.048	0.984	0.959	1.147	0.918
Q9Z0P4	Palm			0.477	0.505	0.615	0.566	0.597	0.561	0.98	0.977	0.953	1.192	0.874
Q8C025	Chpt1			0.579	0.657	0.519	0.509	0.655	0.679	0.968	0.88	0.977	1.207	1.014
P97501	Fmo3			0.251	0.093	0.256	0.314	0.271	0.259	0.915	0.712	0.938	1.398	1.07
P52430	Pon1			0.151	0.135	0.132	0.16	0.19	0.188	0.902	0.868	0.758	1.333	1.05
P33267	Cyp2f2			0.23	0.156	0.168	0.238	0.263	0.307	0.943	0.826	0.865	1.298	1.069
Q8K3J9	Gprc5c			0.296	0.259	0.308	0.28	0.325	0.386	1.036	0.844	0.873	1.262	1.005
Q9Z2V4	Pck1			0.284	0.18	0.297	0.341	0.287	0.387	0.957	0.825	0.897	1.233	1.127
Q9CYH2	Fam213a			0.513	0.452	0.433	0.528	0.573	0.631	1.048	0.904	0.911	1.21	0.982
Q8BKG3	Ptk7			0.609	0.522	0.548	0.59	0.694	0.696	0.933	0.986	1.017	1.135	0.937
P12791	Cyp2b10			0.459	0.387	0.315	0.372	0.511	0.504	0.871	0.906	0.957	1.215	1.015
P26618	Pdgfra			0.513	0.49	0.477	0.407	0.55	0.577	0.91	0.951	0.998	1.099	0.962
Q6VVW5	Npr2			0.422	0.498	0.497	0.55	0.554	0.59	0.929	0.952	0.99	1.128	1.045
Q91XE8	Tmem205			0.344	0.271	0.334	0.423	0.471	0.459	0.924	0.943	0.999	1.209	0.993
Q9JLB2	Mpp5			0.296	0.445	0.535	0.527	0.49	0.397	0.899	1.078	1.093	1.084	0.871
Q63ZW7	Patj			0.283	0.404	0.458	0.569	0.45	0.398	0.952	0.995	1.028	1.049	0.998
Q8BG67	Efr3a			0.504	0.611	0.585	0.738	0.692	0.689	1.042	1.004	1.053	1.036	0.912
Q8BH64	Ehd2			0.403	0.39	0.499	0.632	0.691	0.593	0.948	0.954	1.05	1.196	0.921
P35283	Rab12			0.632	0.572	0.63	0.775	0.721	0.651	0.864	1.024	1.082	1.013	1.006
O55222	Ilk			0.596	0.534	0.565	0.69	0.659	0.583	0.806	1.087	1.046	1.057	0.907
Q64435	Ugt1a6			0.431	0.256	0.45	0.679	0.469	0.407	1.118	1.047	0.866	1.05	1.005
Q9D379	Ephx1			0.35	0.229	0.439	0.681	0.358	0.393	1.061	0.899	0.93	1.205	1.007
Q9DC29	Abcb6			0.487	0.468	0.691	0.663	0.645	0.527	1.19	0.982	0.905	1.105	0.977
Q9JMA9	Slc6a14			0.61	0.631	0.645	0.8	0.682	0.598	1.037	1.083	0.998	1.103	0.85
Q04736	Yes1			0.51	0.441	0.578	0.756	0.455	0.465	0.965	1.047	0.97	1.104	0.911
Q91VT4	Cbr4			0.111	0.351	0.196	0.237	0.064	0.159	1.053	1.048	1.08	0.921	1.052
Q8CHT0	Aldh4a1			0.334	0.413	0.425	0.455	0.18	0.294	0.954	1.083	0.93	0.985	1.08
Q9QYS9	Qki			0.634	0.605	0.48	0.62	0.389	0.458	0.954	0.949	1.07	1.025	1.121
Q8BIJ6	Iars2			0.383	0.344	0.254	0.289	0.114	0.187	1.009	0.917	1.198	1.031	1.072
Q8CC88	Vwa8			0.659	0.708	0.567	0.713	0.487	0.617	1.125	1.04	1.052	0.914	1.032
Q8BXA1	Golim4			0.545	0.749	0.506	0.634	0.536	0.652	1.002	0.93	1.058	1.005	1.052
Q8C522	Endod1			0.454	0.568	0.484	0.561	0.563	0.63	1.078	0.942	1.08	1.058	1.045
Q8BMS1	Hadha			0.593	0.441	0.616	0.661	0.473	0.537	1.114	1.06	1.216	0.935	0.88
Q91VR2	Atp5c1			0.658	0.455	0.691	0.713	0.537	0.581	0.962	1.085	1.202	0.931	0.987
Q9QZS3	Numb			0.499	0.408	0.588	0.653	0.406	0.478	0.905	1.033	1.203	1.007	0.932
O70318	Epb41l2			0.377	0.331	0.487	0.595	0.317	0.421	1.039	1.027	1.213	0.999	0.882
D3YVF0	Akap5			0.367	0.293	0.544	0.537	0.396	0.413	0.904	0.996	1.11	1.104	0.867
Q5SWT3	Slc25a35			0.43	0.388	0.442	0.574	0.395	0.52	0.942	0.893	1.316	1.056	0.97
Q9QZD8	Slc25a10			0.477	0.346	0.576	0.568	0.445	0.554	0.977	0.928	1.213	1.061	0.945
Q4ACU6	Shank3			0.421	0.43	0.442	0.394	0.422	0.526	0.967	1.062	1.29	1.007	0.828
Q9WTQ5	Akap12			0.247	0.246	0.319	0.209	0.22	0.254	0.961	1.13	1.202	0.988	0.769
Q9CPQ8	Atp5l			0.46	0.479	0.579	0.566	0.493	0.552	0.929	1.132	1.188	0.931	0.884
Q99MN9	Pccb			0.309	0.252	0.283	0.336	0.276	0.297	0.954	1.083	1.223	0.927	0.958
Q9DB77	Uqcrc2			0.559	0.432	0.575	0.556	0.478	0.582	1.023	1.056	1.131	1	0.934
Q6R5N8	Tlr13			0.167	0.223	0.175	0.151	0.139	0.132	1.036	1.04	1.456	0.867	0.879
Q9D7J9	Echdc3			0.173	0.309	0.233	0.17	0.231	0.238	0.879	1.156	1.121	0.899	0.998
P52196	Tst			0.185	0.35	0.201	0.182	0.172	0.147	1.052	1.183	1.291	0.822	0.996
Q8VCX5	Micu1			0.661	0.467	0.575	0.564	0.614	0.68	0.982	0.974	1.123	0.932	0.906
Q8BP40	Acp6			0.28	0.238	0.414	0.275	0.217	0.319	0.859	0.925	1.062	1.077	1.144
Q61235	Sntb2			0.435	0.429	0.583	0.441	0.403	0.494	0.97	0.954	1.112	1.034	0.988
P10637	Mapt			0.275	0.331	0.528	0.286	0.336	0.415	1	1.059	1.023	0.925	1.043
Q9DCZ4	Apoo			0.328	0.414	0.413	0.599	0.235	0.308	1.136	0.803	1.187	1.14	0.972
Q8BMD8	Slc25a24			0.407	0.579	0.583	0.593	0.354	0.524	0.999	0.911	1.233	1.076	0.989
Q9Z2I0	Letm1			0.659	0.583	0.634	0.575	0.568	0.635	1.014	0.964	1.172	1.008	1.003
Q9QXZ0	Macf1			0.581	0.561	0.604	0.535	0.408	0.563	1.04	0.9	1.172	1.062	0.956
Q9JM96	Cdc42ep4			0.507	0.358	0.543	0.442	0.34	0.388	0.989	0.8	1.252	1.129	0.974
O35855	Bcat2			0.329	0.428	0.456	0.399	0.192	0.275	1.178	0.911	1.36	0.892	0.998
A2ASQ1	Agrn			0.383	0.48	0.551	0.508	0.443	0.439	1.193	1	1.146	0.858	1.02
P27546	Map4			0.41	0.431	0.468	0.493	0.298	0.451	1.037	0.923	1.19	0.931	1.118
Q811D0	Dlg1			0.524	0.513	0.671	0.591	0.504	0.552	1.103	0.951	1.167	0.999	1.04
Q497K7	Tmem247			0.33	0.317	0.48	0.412	0.327	0.381	1.176	0.844	1.183	1.008	1.085
Q62523	Zyx			0.331	0.409	0.449	0.512	0.314	0.388	0.872	0.954	1.228	1.001	1.087
Q8CGB6	Tns2			0.293	0.204	0.383	0.364	0.215	0.283	0.819	0.945	1.234	1.044	1.004
Q99M87	Dnaja3			0.322	0.435	0.509	0.576	0.228	0.332	0.871	0.974	1.162	1.051	1.13
Q921L8	Galnt11			0.349	0.366	0.53	0.506	0.274	0.441	0.874	0.827	1.235	1.088	1.146
Q62172	Ralbp1			0.479	0.513	0.57	0.658	0.439	0.567	0.977	0.784	1.174	1.066	1.141
Q8R0Y8	Slc25a42			0.395	0.39	0.411	0.638	0.408	0.396	0.914	0.923	1.171	1.06	1.061
Q5HZI9	Slc25a51			0.545	0.554	0.618	0.809	0.662	0.643	0.931	0.941	1.149	1.066	1.012
Q64133	Maoa			0.531	0.389	0.547	0.548	0.484	0.56	0.896	0.879	1.083	1.129	1.068
Q64462	Cyp4b1			0.286	0.205	0.306	0.323	0.341	0.322	0.825	0.822	1.074	1.206	1.064
Q8BW75	Maob			0.474	0.347	0.433	0.467	0.456	0.519	0.97	0.917	1.147	1.092	1.069
P82347	Sgcd			0.619	0.555	0.601	0.713	0.649	0.666	0.872	0.917	1.044	1.114	1.024
Q66L42	Map3k10			0.653	0.443	0.544	0.606	0.482	0.585	0.942	0.881	1.171	1.163	0.955
O35488	Slc27a2			0.487	0.219	0.47	0.54	0.375	0.455	1.058	0.761	1.105	1.164	1.069
Q8K2I3	Fmo2			0.413	0.284	0.522	0.649	0.382	0.487	0.962	0.801	1.062	1.184	1.113
Q80WC7	Agfg2			0.352	0.31	0.294	0.431	0.197	0.345	1.203	0.829	1.126	0.915	1.27
P04925	Prnp			0.367	0.369	0.468	0.67	0.408	0.401	1.059	0.899	1.1	0.982	1.15
Q8BXK8	Agap1			0.288	0.199	0.298	0.341	0.272	0.275	1.037	0.789	1.097	1.174	1.117
Q91WL5	Cyp4a12a			0.176	0.121	0.212	0.209	0.175	0.176	1.094	0.679	1.207	1.126	1.201
Q64446	Atp7b			0.365	0.324	0.473	0.479	0.339	0.402	1.066	0.773	0.965	1.111	1.182
Q8VCC9	Spon1			0.434	0.514	0.539	0.467	0.484	0.474	0.948	0.836	0.993	1.129	1.194
P97467	Pam			0.166	0.373	0.272	0.31	0.184	0.287	0.945	0.762	1.048	1.159	1.179
Q3UHN9	Ndst1			0.465	0.638	0.649	0.726	0.51	0.618	1.045	0.869	1.027	1.103	1.09
Q6ZQ29	Taok2			0.372	0.337	0.637	0.652	0.5	0.62	0.996	0.928	1.067	1.016	1.057
P52825	Cpt2			0.385	0.472	0.463	0.447	0.309	0.404	1.246	0.978	1.169	0.998	0.873
P20852	Cyp2a5			0.146	0.068	0.126	0.156	0.139	0.147	1.335	0.969	1.066	1.009	0.823
Q8K440	Abca8b			0.456	0.303	0.601	0.473	0.424	0.351	1.205	0.996	1.128	1.085	0.878
Q78IK4	Apool			0.451	0.33	0.39	0.549	0.43	0.463	1.153	0.829	1.091	1.163	0.962
P59222	Scarf2			0.583	0.421	0.534	0.627	0.533	0.601	1.307	0.846	1.161	1.109	1.02
Q6PDI6	Fam63b			0.538	0.504	0.42	0.616	0.457	0.49	1.116	1.013	0.948	1.036	0.936
P16332	Mut			0.49	0.36	0.248	0.215	0.183	0.179	1.213	0.952	0.873	1.124	0.925
Q8C8U0	Ppfibp1			0.774	0.537	0.571	0.756	0.505	0.566	1.142	0.928	1.067	1.118	1.011
Q9Z0X1	Aifm1			0.72	0.322	0.36	0.341	0.253	0.316	1.158	0.914	1.092	1.061	0.972
Q9JJU8	Sh3bgrl			0.554	0.427	0.415	0.465	0.309	0.427	1.147	0.817	1.123	1.074	1.091
Q3UHJ0	Aak1			0.785	0.577	0.579	0.645	0.516	0.559	1.073	0.85	1.082	1.111	1.133
Q8CFI0	Nedd4l			0.605	0.422	0.47	0.547	0.448	0.543	1.103	0.789	0.973	1.112	1.155
Q8R3B1	Plcd1			0.533	0.416	0.621	0.569	0.378	0.508	1.041	0.859	0.995	1.192	0.947
Q9JLB0	Mpp6			0.599	0.486	0.779	0.613	0.574	0.587	1.071	0.877	1.124	1.133	0.967
Q80XC3	Usp6nl			0.573	0.369	0.635	0.662	0.389	0.504	1.169	0.963	1.113	0.99	0.962
Q921G7	Etfdh			0.537	0.328	0.654	0.731	0.355	0.43	1.066	0.923	1.106	1.053	1.004
Q3UPI1	Fam198b			0.568	0.644	0.67	0.389	0.337	0.552	1.172	1.02	1.115	0.87	1.069
Q80ZS3	Mrps26			0.677	0.635	0.737	0.693	0.783	0.792	1.136	1.009	1.069	0.902	1.071
Q9D8N3	Tmem86a			1.734	1.961	1.801	1.848	2.039	1.601	1.253	0.846	1.009	1.154	0.917
Q3U2P1	Sec24a			1.989	2.408	1.698	2.101	1.856	1.787	1.284	1.106	0.821	1.083	0.818
P47856	Gfpt1			9.195	6.22	5.375	6.177	8.955	6.654	0.926	1.27	0.94	0.916	0.994
P25206	Mcm3			6.515	4.553	4.596	5.182	7.956	5.379	1.124	1.087	1.092	0.721	1.141
Q8K2P7	Slc38a1			4.301	3.163	3.074	2.57	3.699	3.646	0.972	1.082	0.795	1.308	0.688
O88942	Nfatc1			4.338	3.686	2.632	4.515	4.671	4.402	1.213	1.087	1.043	0.518	1.513
Q9CX84	Rgs19			2.674	2.448	1.764	2.51	2.61	2.461	1.077	0.926	0.92	1.116	1.054
A1L314	Mpeg1			1.761	1.997	1.858	2.227	2.144	2.203	1.172	1.077	0.715	0.991	1.057
P09581	Csf1r			1.573	1.64	1.639	1.846	1.936	1.896	1.064	1.086	0.878	1.13	0.899
P15920	Atp6v0a2			1.276	1.413	1.363	1.499	1.553	1.53	1.089	0.908	0.916	1.133	0.958
Q60604	Scin			4.376	2.831	3.203	3.675	3.761	4.663	1.587	0.837	1.039	0.965	1.012
Q9JM51	Ptges			2.289	2.186	2.167	2.68	2.399	2.787	1.492	0.948	0.975	0.937	0.978
Q6P5F7	Ttyh3			1.667	1.642	1.62	1.51	1.946	1.984	0.809	0.974	1	1.131	1.057
Q9D7Z6	Clca1			6.38	5.525	5.957	5.611	7.345	8.26	0.914	0.429	1.48	1.087	1.506
Q8CIH5	Plcg2			2.267	2.235	1.806	2.066	2.117	2.614	0.907	0.888	1.04	1.172	1.037
P30681	Hmgb2			4.467	6.877	7.878	6.269	7.833	8.035	0.292	1.371	0.932	0.716	1.486
Q9Z183	Padi4			4.979	6.629	6.459	5.314	7.843	6.99	0.332	1.287	1.102	0.895	1.004
O88561	Slc27a3			1.929	2.321	2.287	2.34	2.774	2.725	0.967	0.978	1.13	1.04	0.937
Q9WVL2	Stat2			2.621	3.036	3.051	2.458	3.679	3.088	1.361	0.971	1.04	0.951	1.136
Q62192	Cd180			1.416	1.409	1.482	1.528	1.641	1.677	1.126	1.022	1.047	0.929	1.013
O54879	Hmgb3			5.362	4.757	5.992	5.515	7.184	7.776	0.919	1.7	0.829	0.593	1.2
Q9DBT5	Ampd2			1.769	1.951	1.772	2.076	2.608	2.225	1.081	1.006	0.922	0.889	1.263
Q9CQI7	Snrpb2			2.593	2.829	2.32	2.133	2.907	2.85	0.965	1.421	0.922	0.766	0.763
Q64522	Hist2h2ab			1.768	2.24	1.853	1.609	2.12	2.118	0.747	1.268	1.106	0.812	1.049
Q3TVP5	Fam105a			2.546	3.707	2.094	3.131	3.073	3.534	1.086	1.203	0.766	0.904	0.887
P30355	Alox5ap			3.319	4.587	2.754	3.44	4.162	4.809	0.881	0.908	1.056	1.125	1.143
P10404				3.819	5.764	3.099	3.584	5.065	4.255	0.905	0.989	0.982	0.973	1.269
P11835	Itgb2			5.257	9.727	5.415	5.726	8.552	8.189	0.247	1.011	1.038	1.158	1.187
Q61549	Adgre1			3.072	5.535	3.446	3.249	4.627	4.654	0.978	0.835	1.093	0.839	1.108
P21958	Tap1			4.539	5.519	3.436	4.485	7	5.643	0.93	1.082	1.006	1.068	1.064
P21855	Cd72			2.174	2.867	2.469	2.676	3.094	3.031	1.166	1.091	0.831	0.839	1.091
Q8K1X4	Nckap1l			3.454	4.823	3.994	4.165	5.929	4.872	0.976	1.054	1.007	0.976	1.106
Q9QZ85	Iigp1			2.326	3.682	2.63	2.936	4.027	3.286	0.988	1.226	0.855	0.986	0.913
Q9D071	Mms19			2.697	3.187	2.607	3.163	3.662	3.023	1.209	1.088	1.09	0.787	0.841
P36371	Tap2			3.883	4.697	3.9	3.945	5.638	4.131	1.007	1.101	0.988	1.03	0.958
Q8CG48	Smc2			3.137	3.602	2.931	3.083	4.233	3.539	0.996	1.347	0.983	0.7	0.969
Q99MK8	Grk2			2.557	3.378	2.386	2.596	3.281	2.558	1.207	1.176	0.962	0.857	0.893
Q9WTR1	Trpv2			1.779	2.519	1.978	2.107	2.39	2.133	1.311	0.943	0.867	1.098	0.945
P14483	H2-Ab1			2.711	3.573	2.509	3.095	3.662	3.484	1.131	0.895	0.904	1.066	1.076
P08508	Fcgr3			3.073	4.779	2.735	3.8	4.721	3.955	1.518	0.791	0.65	1.082	1.143
Q9EQ09	Olr1			6.202	7.888	6.368	5.965	4.719	5.827	0.229	1.162	0.961	1.038	1.309
Q9EPL9	Acox3			2.297	2.538	2.409	2.4	2.158	2.407	1.033	0.644	1.049	1.078	1.462
Q6PIC6	Atp1a3			4.273	7.001	5.417	5.911	5.958	5.782	1.531	0.847	1.496	0.937	1.096
E9Q555	Rnf213			2.357	3.655	2.996	2.63	2.926	3.01	1.193	1.005	1.1	0.938	0.957
P16110	Lgals3			2.791	5.115	3.735	3.75	3.643	3.302	1.249	1.189	0.703	0.859	1.095
Q9WVD4	Clcn5			1.749	2.585	2.103	2.068	1.798	2.1	1.271	0.893	0.983	1.015	0.855
Q9ES52	Inpp5d			1.388	1.888	1.728	1.477	1.746	1.598	1.017	1.087	1.055	0.914	1.119
Q61168	Laptm5			1.948	2.86	2.885	2.375	2.184	2.464	1.11	1.372	0.844	0.782	0.895
Q5SUA5	Myo1g			1.982	3.194	3.265	3.842	2.874	2.624	1.238	0.883	1.12	0.963	1.01
Q9QXH4	Itgax			3.825	5.287	5.146	6.579	4.932	4.94	1.079	0.891	1.056	1.062	1.133
O88627	Slc28a2			2.358	3.699	3.959	4.076	3.469	3.457	1.123	0.958	0.836	0.845	1.438
Q8BZN6	Dock10			1.741	2.461	2.344	2.997	2.723	2.332	1.158	0.941	1.053	0.954	1.005
P11276	Fn1			1.633	1.933	2.347	2.582	2.193	2.108	1.097	0.762	0.991	1.016	1.266
Q922F4	Tubb6			2.05	3.152	3.258	3.021	3.323	2.825	1.188	0.818	1.197	1.154	0.892
P06800	Ptprc			2.079	3.925	3.224	3.599	3.47	3.205	1.17	0.761	1.058	1.016	1.261
Q8C172	Cers6			1.56	2.252	1.82	2.133	1.868	1.886	0.941	0.822	1.004	1.266	1.017
A8E0Y8	Cd101			3.049	4.708	4.013	4.136	3.561	4.882	1.003	0.826	0.992	1.039	1.232
P05555	Itgam			3.718	5.435	5.034	5.275	4.766	6.561	1.022	0.789	1.057	1.058	1.29
P51576	P2rx1			5.853	9.411	8.167	7.926	8.032	10.268	0.324	0.997	1.227	0.933	1.23
Q2EMV9	Parp14			1.413	2.155	2.148	2.013	1.904	2.188	1.037	0.962	1.161	0.964	1.071
Q8C0I1	Agps			1.465	1.754	1.539	1.744	1.739	1.914	0.988	0.759	1.025	1.091	1.187
Q8R502	Lrrc8c			1.57	1.97	1.975	2.014	1.689	1.994	1.39	0.88	1.018	0.965	1.003
Q8CGE8	Ifi205a			4.403	4.409	4.698	4.038	4.435	3.415	0.562	0.905	1.215	0.957	1.223
Q8CG47	Smc4			2.569	2.657	2.811	2.473	2.898	2.598	1.011	1.083	1.119	0.822	1.023
Q9D662	Sec23b			1.895	2.218	2.199	1.802	2.056	1.84	0.964	1.055	0.893	0.941	1.002
O08810	Eftud2			2.762	2.646	3.301	2.547	3.43	2.959	0.707	1.4	0.885	0.779	1.082
Q6ZPJ3	Ube2o			1.841	2.233	2.303	2.13	2.461	1.898	0.831	1.069	1.054	0.874	1.145
P01887	B2m			1.794	2.038	2.135	2.091	2.142	1.71	0.801	1.127	0.806	1.027	1.105
Q921E6	Eed			1.949	2.297	2.763	2.252	2.705	1.921	0.791	1.504	0.884	0.765	0.884
Q60710	Samhd1			1.551	1.728	1.75	1.672	1.893	1.521	0.992	1.203	0.955	0.891	0.997
O08663	Metap2			2.18	2.109	2.174	2.306	2.261	1.864	0.95	1.155	0.808	0.744	1.296
Q00612	G6pdx			1.974	2.036	1.916	2.177	2.43	1.71	0.974	1.031	0.92	0.999	1.096
A6H5X4	Phf11			3.206	2.685	2.884	2.147	2.616	1.953	1.152	1.06	0.957	0.967	0.992
Q9Z1E4	Gys1			2.055	2.196	2.07	1.732	2.162	1.557	1.091	1.223	1.059	0.808	0.924
P62317	Snrpd2			4.581	3.323	4.918	3.17	2.939	3.653	0.837	1.323	1.167	0.691	0.977
Q9D0R2	Tars			2.851	2.452	2.527	2.279	2.483	2.713	0.863	1.106	1.118	0.803	1.191
Q9R233	Tapbp			3.958	3.257	4.106	5.191	3.903	3.608	1.069	0.727	1.074	1.116	1.221
Q9JJ28	Flii			2.443	2.003	2.575	3.093	2.619	2.435	1.036	1.072	1.041	0.749	1.187
P0C6B7	Igsf6			2.877	3.118	3.533	4.439	3.301	2.546	0.969	0.92	1.136	1.111	0.809
P97351	Rps3a			2.6	2.11	2.713	3.365	2.167	2.741	1.008	1.303	1.02	0.733	0.977
Q9EQU3	Tlr9			2.261	2.29	3.49	2.879	2.911	2.707	1.199	0.893	1.119	1.081	0.984
Q5SQX6	Cyfip2			1.675	1.555	2.121	2.055	1.957	1.758	1.193	0.992	1.215	0.914	1.013
Q9JL95	Prg3			14.054	10.053	22.913	23.06	17.133	19.141	1.734	1.087	1.279	0.01	1.732
Q9QUJ7	Acsl4			2.489	2.539	3.155	3.3	3.224	2.843	1.202	0.865	1.065	1.027	1.062
Q80SU7	Gvin1			1.876	2.072	2.744	2.627	2.535	2.502	1.084	1.111	1.153	0.856	1.041
P48999	Alox5			2.966	3.854	4.447	5.155	4.575	4.993	1.041	0.967	0.954	0.976	1.049
P97369	Ncf4			2.966	2.785	4.135	4.998	4.906	3.723	0.644	1.068	1.413	0.805	1.122
Q61398	Pcolce			1.537	1.41	1.698	1.662	1.408	1.601	1.1	0.98	0.957	0.919	1.197
Q6PGF3	Med16			1.952	1.644	2.311	1.944	2.226	2.195	0.972	1.195	1.164	1.103	0.546
O55023	Impa1			1.72	1.512	1.931	1.81	2.035	1.825	0.832	1.049	1.169	1.049	0.936
Q04750	Top1			2.33	2.033	2.842	1.836	2.492	2.564	1.048	1.192	1.264	0.702	0.926
P62482	Kcnab2			2.928	2.991	4.426	2.891	3.254	3.365	1.107	1.154	0.89	0.807	1.149
P0DOV2	Ifi204			5.363	4.648	8.685	6.031	4.886	4.649	0.861	1.124	1.028	0.786	1.093
Q9Z2F2	Oasl2			3.509	2.695	5.415	3.821	4.293	4.478	0.89	1.313	1.12	0.705	0.972
P97425	Ear2			12.409	6.359	18.459	13.914	14.965	14.793	1.144	0.739	1.026	0.659	1.333
Q99MU3	Adar			1.844	2.157	2.738	2.273	2.253	2.693	0.631	1.116	1.42	0.866	1.009
